# Supplementary material for: Seasonal nitrogen remobilization and the role of auxin transport in poplar trees
Source: J Exp Bot. 2020 Mar 12;71(15):4512–30. doi: 10.1093/jxb/eraa130 (PMC7382381; doi:10.1093/jxb/eraa130)
Supplement: eraa130_suppl_Supplementary_Table_S2 [file eraa130_suppl_supplementary_table_s2.xlsx]

## Sheet: LD induced
Table S2. GO term enrichment based on genes induced in poplar bark during LD treatment.				Weeks LD
No	GO Term	Onto	Description	1	2	3	FDR	Num	FDR	Num	FDR	Num
1	GO:0010876	P	lipid localization				6e-11	16	9.6e-11	19	7.2e-10	19
2	GO:0007167	P	enzyme linked receptor protein signaling pathway				1.3e-08	26	4.8e-11	39	1.2e-13	47
3	GO:0007169	P	transmembrane receptor protein tyrosine kinase signaling pathway				1.3e-08	26	4.8e-11	39	1.2e-13	47
4	GO:0007166	P	cell surface receptor linked signaling pathway				1.2e-07	27	1e-09	40	3.6e-12	49
5	GO:0050896	P	response to stimulus				3e-07	204	6.7e-13	357	5.9e-15	418
6	GO:0006468	P	protein amino acid phosphorylation				9.7e-07	69	8.1e-11	117	7.2e-13	138
7	GO:0006793	P	phosphorus metabolic process				4.3e-06	78	7.2e-10	132	3.1e-11	154
8	GO:0006796	P	phosphate metabolic process				7.4e-06	77	1.1e-09	131	4.7e-11	153
9	GO:0016310	P	phosphorylation				8.8e-06	72	4.8e-10	125	8.1e-12	147
10	GO:0043687	P	post-translational protein modification				2.7e-05	78	3e-08	131	1.9e-10	157
11	GO:0009886	P	post-embryonic morphogenesis				2.9e-05	11	5.3e-06	15	2.3e-05	15
12	GO:0042221	P	response to chemical stimulus				0.00021	110	6.4e-10	201	4.7e-11	233
13	GO:0051234	P	establishment of localization				0.00033	99	0.00046	153	0.00013	178
14	GO:0042545	P	cell wall modification				0.00033	17	4.5e-05	25	0.002	23
15	GO:0051179	P	localization				0.00033	102	0.00077	156	0.0003	181
16	GO:0006810	P	transport				0.00033	99	0.00055	152	0.00016	177
17	GO:0006464	P	protein modification process				0.00057	82	2e-05	135	1e-07	165
18	GO:0065008	P	regulation of biological quality				0.00057	46	2.6e-05	74	1.4e-05	84
19	GO:0010033	P	response to organic substance				0.00067	76	3.1e-09	142	2.5e-09	161
20	GO:0065007	P	biological regulation				0.0007	188	8.7e-08	333	3e-11	405
21	GO:0009628	P	response to abiotic stimulus				0.0014	80	0.0001	131	7.8e-06	155
22	GO:0009719	P	response to endogenous stimulus				0.0021	62	1.8e-07	114	4.7e-08	131
23	GO:0005975	P	carbohydrate metabolic process				0.0022	53	0.00027	85	0.0001	98
24	GO:0009653	P	anatomical structure morphogenesis				0.003	42	1.8e-06	76	4.1e-08	91
25	GO:0009725	P	response to hormone stimulus				0.004	57	2.1e-07	107	3.8e-06	115
26	GO:0043412	P	macromolecule modification				0.0047	84	0.00051	138	5.5e-07	175
27	GO:0009827	P	plant-type cell wall modification				0.0077	9	0.0018	13	0.013	12
28	GO:0030001	P	metal ion transport				0.0086	20	0.00064	32	9.4e-05	38
29	GO:0042547	P	cell wall modification during multidimensional cell growth				0.009	7	0.0021	10	0.013	9
30	GO:0015849	P	organic acid transport				0.011	11	---	---	0.024	15
31	GO:0009739	P	response to gibberellin stimulus				0.011	16	0.027	21	---	---
32	GO:0046942	P	carboxylic acid transport				0.011	11	---	---	0.024	15
33	GO:0006869	P	lipid transport				0.013	16	---	---	---	---
34	GO:0048731	P	system development				0.015	48	3.8e-06	91	3.8e-09	114
35	GO:0048513	P	organ development				0.015	48	3.8e-06	91	3.8e-09	114
36	GO:0009694	P	jasmonic acid metabolic process				0.016	7	0.017	9	0.011	10
37	GO:0009607	P	response to biotic stimulus				0.016	39	0.00024	68	3.6e-06	84
38	GO:0051704	P	multi-organism process				0.016	45	0.00021	79	5.1e-06	96
39	GO:0051707	P	response to other organism				0.018	37	0.00039	64	4.2e-06	80
40	GO:0006949	P	syncytium formation				0.018	5	0.0013	8	0.0099	7
41	GO:0009825	P	multidimensional cell growth				0.025	8	0.0056	12	0.032	11
42	GO:0009831	P	plant-type cell wall modification during multidimensional cell growth				0.028	6	0.0054	9	0.03	8
43	GO:0031407	P	oxylipin metabolic process				0.03	7	0.011	10	0.0083	11
44	GO:0006865	P	amino acid transport				0.03	9	---	---	---	---
45	GO:0010102	P	lateral root morphogenesis				0.03	6	---	---	---	---
46	GO:0010101	P	post-embryonic root morphogenesis				0.03	6	---	---	---	---
47	GO:0009828	P	plant-type cell wall loosening				0.03	7	0.013	10	---	---
48	GO:0015837	P	amine transport				0.03	9	---	---	---	---
49	GO:0015833	P	peptide transport				0.032	9	---	---	---	---
50	GO:0006857	P	oligopeptide transport				0.032	9	---	---	---	---
51	GO:0009695	P	jasmonic acid biosynthetic process				0.032	6	0.027	8	0.013	9
52	GO:0044262	P	cellular carbohydrate metabolic process				0.044	27	0.013	43	0.0013	53
53	GO:0009266	P	response to temperature stimulus				0.046	30	0.023	47	0.028	52
54	GO:0031408	P	oxylipin biosynthetic process				0.048	6	0.013	9	0.0081	10
55	GO:0019748	P	secondary metabolic process				0.05	30	---	---	0.032	52
56	GO:0003824	F	catalytic activity				6e-11	433	5.3e-17	737	8.5e-26	896
57	GO:0004674	F	protein serine/threonine kinase activity				1.7e-08	60	2.6e-11	95	8.5e-14	113
58	GO:0016773	F	phosphotransferase activity, alcohol group as acceptor				4.3e-06	76	8.1e-10	129	3.4e-11	150
59	GO:0016798	F	hydrolase activity, acting on glycosyl bonds				4.3e-06	45	2e-07	69	1.1e-07	77
60	GO:0016301	F	kinase activity				4.3e-06	98	2.3e-10	169	8.4e-13	201
61	GO:0004672	F	protein kinase activity				5.4e-06	66	5.9e-11	117	2.4e-12	135
62	GO:0004553	F	hydrolase activity, hydrolyzing O-glycosyl compounds				7.1e-05	39	9.3e-07	62	4e-06	67
63	GO:0016740	F	transferase activity				8.9e-05	160	4.2e-09	282	1.6e-13	347
64	GO:0016772	F	transferase activity, transferring phosphorus-containing groups				0.0001	102	1.4e-08	179	1.8e-12	221
65	GO:0005215	F	transporter activity				0.00043	82	0.00016	128	0.00016	146
66	GO:0016787	F	hydrolase activity				0.00068	160	1e-06	276	6.1e-09	331
67	GO:0022892	F	substrate-specific transporter activity				0.0011	62	0.014	88	0.0018	106
68	GO:0022857	F	transmembrane transporter activity				0.0011	65	0.00019	103	4.2e-05	121
69	GO:0005342	F	organic acid transmembrane transporter activity				0.0014	12	---	---	0.016	15
70	GO:0004190	F	aspartic-type endopeptidase activity				0.0014	13	0.043	14	0.0047	18
71	GO:0070001	F	aspartic-type peptidase activity				0.0014	13	0.043	14	0.0047	18
72	GO:0046943	F	carboxylic acid transmembrane transporter activity				0.0014	12	---	---	0.016	15
73	GO:0005372	F	water transmembrane transporter activity				0.0015	9	0.0011	12	0.012	11
74	GO:0015250	F	water channel activity				0.0015	9	0.0011	12	0.012	11
75	GO:0022891	F	substrate-specific transmembrane transporter activity				0.0016	54	0.0052	80	0.001	95
76	GO:0005275	F	amine transmembrane transporter activity				0.0016	12	---	---	0.02	15
77	GO:0004175	F	endopeptidase activity				0.0035	22	---	---	---	---
78	GO:0015171	F	amino acid transmembrane transporter activity				0.0042	10	---	---	0.021	13
79	GO:0022804	F	active transmembrane transporter activity				0.0056	41	---	---	0.016	68
80	GO:0003700	F	transcription factor activity				0.0081	102	6.7e-07	190	5e-07	217
81	GO:0022838	F	substrate-specific channel activity				0.0086	15	---	---	---	---
82	GO:0015267	F	channel activity				0.0086	15	---	---	---	---
83	GO:0016758	F	transferase activity, transferring hexosyl groups				0.0086	25	8e-05	44	5.1e-05	50
84	GO:0022803	F	passive transmembrane transporter activity				0.0086	15	---	---	---	---
85	GO:0046527	F	glucosyltransferase activity				0.0089	14	0.0014	22	0.00031	26
86	GO:0005516	F	calmodulin binding				0.012	19	4.1e-05	35	9.3e-05	38
87	GO:0035251	F	UDP-glucosyltransferase activity				0.014	11	0.0082	16	---	---
88	GO:0030528	F	transcription regulator activity				0.015	109	3.9e-06	202	1.6e-05	227
89	GO:0005507	F	copper ion binding				0.016	12	0.0029	19	0.0028	21
90	GO:0001883	F	purine nucleoside binding				0.022	71	6.3e-07	140	6.1e-09	168
91	GO:0001882	F	nucleoside binding				0.022	71	6.3e-07	140	6.1e-09	168
92	GO:0043167	F	ion binding				0.022	95	0.021	154	0.023	176
93	GO:0030554	F	adenyl nucleotide binding				0.022	71	6.3e-07	140	6.1e-09	168
94	GO:0043169	F	cation binding				0.022	95	0.021	154	0.023	176
95	GO:0004091	F	carboxylesterase activity				0.024	25	---	---	0.023	43
96	GO:0005488	F	binding				0.024	417	2e-05	742	3.9e-06	870
97	GO:0005524	F	ATP binding				0.024	67	2.3e-07	136	1.3e-09	164
98	GO:0032559	F	adenyl ribonucleotide binding				0.027	67	2.8e-07	136	1.5e-09	164
99	GO:0016491	F	oxidoreductase activity				0.027	70	0.014	115	0.00099	140
100	GO:0016762	F	xyloglucan:xyloglucosyl transferase activity				0.028	5	---	---	---	---
101	GO:0005200	F	structural constituent of cytoskeleton				0.033	6	---	---	---	---
102	GO:0017076	F	purine nucleotide binding				0.05	78	4.5e-06	153	6.6e-08	184
103	GO:0044464	C	cell part				1.8e-21	671	1.4e-18	1073	1.7e-26	1287
104	GO:0016020	C	membrane				1.8e-21	256	3.7e-23	396	1.6e-28	471
105	GO:0005623	C	cell				1.8e-21	671	1.4e-18	1073	1.7e-26	1287
106	GO:0005886	C	plasma membrane				1.3e-19	126	2.8e-30	213	4.3e-40	262
107	GO:0030312	C	external encapsulating structure				9.6e-11	47	7.4e-15	75	1.2e-12	78
108	GO:0005618	C	cell wall				2e-10	46	3.5e-14	73	1e-11	75
109	GO:0031225	C	anchored to membrane				9.4e-10	36	2.7e-11	53	6.8e-12	60
110	GO:0009505	C	plant-type cell wall				3.3e-08	32	7.7e-11	50	2.5e-09	52
111	GO:0031224	C	intrinsic to membrane				1.4e-06	59	9.3e-06	85	1e-05	96
112	GO:0044425	C	membrane part				0.0001	78	0.0022	113	0.018	123
113	GO:0005773	C	vacuole				0.00013	32	0.0017	43	0.0073	46
114	GO:0005576	C	extracellular region				0.0017	24	0.001	36	0.0022	39
115	GO:0009521	C	photosystem				0.0039	10	---	---	---	---
116	GO:0031226	C	intrinsic to plasma membrane				0.0084	10	0.00098	16	0.00051	18
117	GO:0046658	C	anchored to plasma membrane				0.0091	7	0.0011	11	0.001	12
118	GO:0034357	C	photosynthetic membrane				0.011	21	---	---	---	---
119	GO:0009523	C	photosystem II				0.026	7	---	---	---	---
120	GO:0044459	C	plasma membrane part				0.034	17	0.0024	29	0.0039	32
121	GO:0009579	C	thylakoid				0.043	24	---	---	---	---
122	GO:0009791	P	post-embryonic development				---	---	1.7e-05	78	1.6e-08	99
123	GO:0032501	P	multicellular organismal process				---	---	0.0001	174	4.9e-07	213
124	GO:0007017	P	microtubule-based process				---	---	0.00013	23	7e-08	32
125	GO:0032502	P	developmental process				---	---	0.00021	186	2.2e-06	226
126	GO:0050794	P	regulation of cellular process				---	---	0.00021	256	1.3e-06	311
127	GO:0070887	P	cellular response to chemical stimulus				---	---	0.00026	53	1.3e-05	64
128	GO:0048646	P	anatomical structure formation involved in morphogenesis				---	---	0.00028	23	0.0018	23
129	GO:0009605	P	response to external stimulus				---	---	0.0005	50	0.00013	58
130	GO:0050789	P	regulation of biological process				---	---	0.00064	272	6.1e-07	338
131	GO:0006950	P	response to stress				---	---	0.00064	183	3.7e-07	232
132	GO:0032870	P	cellular response to hormone stimulus				---	---	0.0018	39	0.0038	42
133	GO:0009755	P	hormone-mediated signaling pathway				---	---	0.0018	39	0.0038	42
134	GO:0048869	P	cellular developmental process				---	---	0.0031	54	0.0003	65
135	GO:0009889	P	regulation of biosynthetic process				---	---	0.0031	149	2.7e-05	185
136	GO:0031326	P	regulation of cellular biosynthetic process				---	---	0.0031	149	2.7e-05	185
137	GO:0007275	P	multicellular organismal development				---	---	0.0033	158	1.4e-05	198
138	GO:0009743	P	response to carbohydrate stimulus				---	---	0.0037	31	0.023	31
139	GO:0010200	P	response to chitin				---	---	0.0037	23	0.03	22
140	GO:0051716	P	cellular response to stimulus				---	---	0.0039	77	0.00032	93
141	GO:0006811	P	ion transport				---	---	0.0044	46	0.0034	52
142	GO:0080090	P	regulation of primary metabolic process				---	---	0.0069	151	0.0001	187
143	GO:0007049	P	cell cycle				---	---	0.007	33	1.3e-05	46
144	GO:0031323	P	regulation of cellular metabolic process				---	---	0.0078	156	9.2e-05	194
145	GO:0009956	P	radial pattern formation				---	---	0.0085	5	0.011	5
146	GO:0051171	P	regulation of nitrogen compound metabolic process				---	---	0.0085	146	0.00013	181
147	GO:0010556	P	regulation of macromolecule biosynthetic process				---	---	0.0085	143	0.00011	178
148	GO:0019219	P	regulation of nucleobase, nucleoside, nucleotide and nucleic acid metabolic process				---	---	0.0091	143	0.00012	178
149	GO:0048856	P	anatomical structure development				---	---	0.0091	135	0.0001	169
150	GO:0007018	P	microtubule-based movement				---	---	0.0097	11	5.4e-06	18
151	GO:0009987	P	cellular process				---	---	0.0099	736	3.2e-07	915
152	GO:0045449	P	regulation of transcription				---	---	0.012	139	0.00013	174
153	GO:0007242	P	intracellular signaling cascade				---	---	0.013	61	0.011	69
154	GO:0032989	P	cellular component morphogenesis				---	---	0.013	33	0.0068	38
155	GO:0006812	P	cation transport				---	---	0.016	38	0.0017	47
156	GO:0000902	P	cell morphogenesis				---	---	0.018	30	0.0074	35
157	GO:0009914	P	hormone transport				---	---	0.018	12	0.0027	15
158	GO:0040007	P	growth				---	---	0.024	36	0.0094	42
159	GO:0048589	P	developmental growth				---	---	0.027	28	0.009	33
160	GO:0019222	P	regulation of metabolic process				---	---	0.028	162	0.0001	207
161	GO:0009733	P	response to auxin stimulus				---	---	0.031	37	0.021	42
162	GO:0009826	P	unidimensional cell growth				---	---	0.033	23	---	---
163	GO:0060560	P	developmental growth involved in morphogenesis				---	---	0.033	23	---	---
164	GO:0008361	P	regulation of cell size				---	---	0.037	30	0.024	34
165	GO:0006629	P	lipid metabolic process				---	---	0.038	71	0.04	80
166	GO:0034637	P	cellular carbohydrate biosynthetic process				---	---	0.039	22	0.00037	31
167	GO:0009926	P	auxin polar transport				---	---	0.039	11	0.0054	14
168	GO:0016051	P	carbohydrate biosynthetic process				---	---	0.04	30	0.00052	41
169	GO:0032535	P	regulation of cellular component size				---	---	0.04	30	0.027	34
170	GO:0090066	P	regulation of anatomical structure size				---	---	0.04	30	0.027	34
171	GO:0010468	P	regulation of gene expression				---	---	0.04	147	0.00016	189
172	GO:0060918	P	auxin transport				---	---	0.042	11	0.0062	14
173	GO:0042592	P	homeostatic process				---	---	0.042	25	---	---
174	GO:0009664	P	plant-type cell wall organization				---	---	0.042	13	0.042	14
175	GO:0010817	P	regulation of hormone levels				---	---	0.043	21	0.013	25
176	GO:0009414	P	response to water deprivation				---	---	0.043	26	0.013	31
177	GO:0022622	P	root system development				---	---	0.044	28	0.0099	34
178	GO:0048364	P	root development				---	---	0.044	28	0.0099	34
179	GO:0009888	P	tissue development				---	---	0.044	36	4.2e-05	53
180	GO:0010119	P	regulation of stomatal movement				---	---	0.044	8	0.0094	10
181	GO:0060255	P	regulation of macromolecule metabolic process				---	---	0.044	150	0.00028	192
182	GO:0009620	P	response to fungus				---	---	0.045	20	0.0018	27
183	GO:0006350	P	transcription				---	---	0.047	141	0.0012	177
184	GO:0000160	P	two-component signal transduction system (phosphorelay)				---	---	0.049	14	0.028	16
185	GO:0009630	P	gravitropism				---	---	0.049	10	0.04	11
186	GO:0010015	P	root morphogenesis				---	---	0.049	16	0.018	19
187	GO:0050801	P	ion homeostasis				---	---	0.049	15	---	---
188	GO:0032555	F	purine ribonucleotide binding				---	---	2.1e-06	149	1.6e-08	180
189	GO:0032553	F	ribonucleotide binding				---	---	2.1e-06	149	1.6e-08	180
190	GO:0003677	F	DNA binding				---	---	7.3e-06	232	6.7e-07	273
191	GO:0003774	F	motor activity				---	---	8.6e-06	23	2.9e-09	32
192	GO:0003777	F	microtubule motor activity				---	---	1e-05	20	1.3e-09	29
193	GO:0000166	F	nucleotide binding				---	---	0.005	171	0.00023	207
194	GO:0016757	F	transferase activity, transferring glycosyl groups				---	---	0.0075	53	0.00059	65
195	GO:0008194	F	UDP-glycosyltransferase activity				---	---	0.042	25	0.012	30
196	GO:0016645	F	oxidoreductase activity, acting on the CH-NH group of donors				---	---	0.043	7	---	---
197	GO:0016462	F	pyrophosphatase activity				---	---	0.047	69	9.3e-05	94
198	GO:0005856	C	cytoskeleton				---	---	0.0017	27	7.4e-07	39
199	GO:0044430	C	cytoskeletal part				---	---	0.0084	22	1.6e-05	32
200	GO:0048046	C	apoplast				---	---	0.017	23	---	---
201	GO:0005875	C	microtubule associated complex				---	---	0.035	9	6.1e-05	15
202	GO:0015630	C	microtubule cytoskeleton				---	---	0.048	16	3.4e-05	26
203	GO:0008152	P	metabolic process				---	---	---	---	1.1e-05	824
204	GO:0044238	P	primary metabolic process				---	---	---	---	1.7e-05	709
205	GO:0009611	P	response to wounding				---	---	---	---	0.00019	34
206	GO:0009699	P	phenylpropanoid biosynthetic process				---	---	---	---	0.0009	26
207	GO:0005976	P	polysaccharide metabolic process				---	---	---	---	0.0011	27
208	GO:0051726	P	regulation of cell cycle				---	---	---	---	0.0013	24
209	GO:0022402	P	cell cycle process				---	---	---	---	0.0019	26
210	GO:0010016	P	shoot morphogenesis				---	---	---	---	0.0021	31
211	GO:0044036	P	cell wall macromolecule metabolic process				---	---	---	---	0.0025	13
212	GO:0048367	P	shoot development				---	---	---	---	0.0026	46
213	GO:0006306	P	DNA methylation				---	---	---	---	0.0028	12
214	GO:0006305	P	DNA alkylation				---	---	---	---	0.0028	12
215	GO:0007010	P	cytoskeleton organization				---	---	---	---	0.0028	25
216	GO:0022621	P	shoot system development				---	---	---	---	0.0029	46
217	GO:0042398	P	cellular amino acid derivative biosynthetic process				---	---	---	---	0.003	34
218	GO:0009698	P	phenylpropanoid metabolic process				---	---	---	---	0.0032	28
219	GO:0009753	P	response to jasmonic acid stimulus				---	---	---	---	0.0034	32
220	GO:0009615	P	response to virus				---	---	---	---	0.0037	14
221	GO:0006304	P	DNA modification				---	---	---	---	0.0038	12
222	GO:0000904	P	cell morphogenesis involved in differentiation				---	---	---	---	0.0038	15
223	GO:0030243	P	cellulose metabolic process				---	---	---	---	0.0043	8
224	GO:0009887	P	organ morphogenesis				---	---	---	---	0.0048	34
225	GO:0008544	P	epidermis development				---	---	---	---	0.0051	25
226	GO:0007398	P	ectoderm development				---	---	---	---	0.0051	25
227	GO:0006260	P	DNA replication				---	---	---	---	0.0055	21
228	GO:0002252	P	immune effector process				---	---	---	---	0.0069	10
229	GO:0009834	P	secondary cell wall biogenesis				---	---	---	---	0.0072	8
230	GO:0000271	P	polysaccharide biosynthetic process				---	---	---	---	0.0079	20
231	GO:0010383	P	cell wall polysaccharide metabolic process				---	---	---	---	0.0079	7
232	GO:0009913	P	epidermal cell differentiation				---	---	---	---	0.0089	24
233	GO:0046394	P	carboxylic acid biosynthetic process				---	---	---	---	0.009	49
234	GO:0016053	P	organic acid biosynthetic process				---	---	---	---	0.009	49
235	GO:0030244	P	cellulose biosynthetic process				---	---	---	---	0.0099	7
236	GO:0051607	P	defense response to virus				---	---	---	---	0.01	9
237	GO:0010051	P	xylem and phloem pattern formation				---	---	---	---	0.01	12
238	GO:0044042	P	glucan metabolic process				---	---	---	---	0.01	17
239	GO:0032504	P	multicellular organism reproduction				---	---	---	---	0.011	11
240	GO:0009867	P	jasmonic acid mediated signaling pathway				---	---	---	---	0.011	12
241	GO:0044264	P	cellular polysaccharide metabolic process				---	---	---	---	0.011	21
242	GO:0009965	P	leaf morphogenesis				---	---	---	---	0.011	23
243	GO:0019438	P	aromatic compound biosynthetic process				---	---	---	---	0.011	32
244	GO:0048532	P	anatomical structure arrangement				---	---	---	---	0.011	13
245	GO:0006575	P	cellular amino acid derivative metabolic process				---	---	---	---	0.013	39
246	GO:0009832	P	plant-type cell wall biogenesis				---	---	---	---	0.013	13
247	GO:0033692	P	cellular polysaccharide biosynthetic process				---	---	---	---	0.013	17
248	GO:0010050	P	vegetative phase change				---	---	---	---	0.013	6
249	GO:0003002	P	regionalization				---	---	---	---	0.015	19
250	GO:0030154	P	cell differentiation				---	---	---	---	0.017	42
251	GO:0006139	P	nucleobase, nucleoside, nucleotide and nucleic acid metabolic process				---	---	---	---	0.017	260
252	GO:0006807	P	nitrogen compound metabolic process				---	---	---	---	0.018	305
253	GO:0006073	P	cellular glucan metabolic process				---	---	---	---	0.018	16
254	GO:0042546	P	cell wall biogenesis				---	---	---	---	0.019	14
255	GO:0044237	P	cellular metabolic process				---	---	---	---	0.019	647
256	GO:0009250	P	glucan biosynthetic process				---	---	---	---	0.02	12
257	GO:0009415	P	response to water				---	---	---	---	0.023	31
258	GO:0009629	P	response to gravity				---	---	---	---	0.023	12
259	GO:0048507	P	meristem development				---	---	---	---	0.024	23
260	GO:0048366	P	leaf development				---	---	---	---	0.027	30
261	GO:0022403	P	cell cycle phase				---	---	---	---	0.03	16
262	GO:0006259	P	DNA metabolic process				---	---	---	---	0.03	45
263	GO:0048827	P	phyllome development				---	---	---	---	0.031	32
264	GO:0009617	P	response to bacterium				---	---	---	---	0.031	31
265	GO:0009813	P	flavonoid biosynthetic process				---	---	---	---	0.04	13
266	GO:0006952	P	defense response				---	---	---	---	0.04	74
267	GO:0009812	P	flavonoid metabolic process				---	---	---	---	0.04	14
268	GO:0042126	P	nitrate metabolic process				---	---	---	---	0.04	5
269	GO:0042128	P	nitrate assimilation				---	---	---	---	0.04	5
270	GO:0045491	P	xylan metabolic process				---	---	---	---	0.04	5
271	GO:0010332	P	response to gamma radiation				---	---	---	---	0.04	5
272	GO:0010410	P	hemicellulose metabolic process				---	---	---	---	0.04	5
273	GO:0042742	P	defense response to bacterium				---	---	---	---	0.04	24
274	GO:0016049	P	cell growth				---	---	---	---	0.042	32
275	GO:0010212	P	response to ionizing radiation				---	---	---	---	0.043	6
276	GO:0008610	P	lipid biosynthetic process				---	---	---	---	0.043	47
277	GO:0032508	P	DNA duplex unwinding				---	---	---	---	0.043	6
278	GO:0032392	P	DNA geometric change				---	---	---	---	0.043	6
279	GO:0009933	P	meristem structural organization				---	---	---	---	0.043	11
280	GO:0009225	P	nucleotide-sugar metabolic process				---	---	---	---	0.05	9
281	GO:0048609	P	reproductive process in a multicellular organism				---	---	---	---	0.05	9
282	GO:0016818	F	hydrolase activity, acting on acid anhydrides, in phosphorus-containing anhydrides				---	---	---	---	0.00011	94
283	GO:0016817	F	hydrolase activity, acting on acid anhydrides				---	---	---	---	0.00012	94
284	GO:0017111	F	nucleoside-triphosphatase activity				---	---	---	---	0.00012	90
285	GO:0008092	F	cytoskeletal protein binding				---	---	---	---	0.0046	19
286	GO:0015662	F	ATPase activity, coupled to transmembrane movement of ions, phosphorylative mechanism				---	---	---	---	0.01	12
287	GO:0008017	F	microtubule binding				---	---	---	---	0.013	10
288	GO:0015075	F	ion transmembrane transporter activity				---	---	---	---	0.013	68
289	GO:0016538	F	cyclin-dependent protein kinase regulator activity				---	---	---	---	0.015	10
290	GO:0005515	F	protein binding				---	---	---	---	0.016	241
291	GO:0016759	F	cellulose synthase activity				---	---	---	---	0.019	10
292	GO:0019887	F	protein kinase regulator activity				---	---	---	---	0.019	11
293	GO:0042626	F	ATPase activity, coupled to transmembrane movement of substances				---	---	---	---	0.023	25
294	GO:0043492	F	ATPase activity, coupled to movement of substances				---	---	---	---	0.023	25
295	GO:0016820	F	hydrolase activity, acting on acid anhydrides, catalyzing transmembrane movement of substances				---	---	---	---	0.026	25
296	GO:0008324	F	cation transmembrane transporter activity				---	---	---	---	0.028	53
297	GO:0019207	F	kinase regulator activity				---	---	---	---	0.029	11
298	GO:0015631	F	tubulin binding				---	---	---	---	0.034	10
299	GO:0016682	F	oxidoreductase activity, acting on diphenols and related substances as donors, oxygen as acceptor				---	---	---	---	0.034	8
300	GO:0005509	F	calcium ion binding				---	---	---	---	0.047	27
301	GO:0005634	C	nucleus				---	---	---	---	0.0075	221
302	GO:0009986	C	cell surface				---	---	---	---	0.029	6
303	GO:0009524	C	phragmoplast				---	---	---	---	0.042	11

## Sheet: LD repressed
Table 1 (cont). GO term enrichment based on genes repressed in poplar bark during LD treatment.				Weeks LD
No	GO Term	Onto	Description	1	2	3	FDR	Num	FDR	Num	FDR	Num
1	GO:0050896	P	response to stimulus				6.7e-19	116	1.6e-14	180	5.5e-14	246
2	GO:0042221	P	response to chemical stimulus				1.5e-12	68	7.2e-08	96	3.2e-08	133
3	GO:0006950	P	response to stress				1.5e-11	70	3.9e-08	105	1.5e-09	149
4	GO:0010033	P	response to organic substance				7.8e-09	46	0.00012	60	0.0026	77
5	GO:0009719	P	response to endogenous stimulus				4e-08	39	0.00012	51	0.0052	63
6	GO:0009725	P	response to hormone stimulus				1.6e-07	36	0.00024	47	0.0034	60
7	GO:0009723	P	response to ethylene stimulus				3.9e-07	16	5.8e-06	21	3.6e-05	25
8	GO:0009607	P	response to biotic stimulus				9.9e-07	27	0.022	28	---	---
9	GO:0051707	P	response to other organism				1e-06	26	0.034	26	---	---
10	GO:0009791	P	post-embryonic development				1.5e-06	28	3.5e-10	53	6.2e-10	68
11	GO:0009605	P	response to external stimulus				3.5e-06	21	6.2e-05	29	0.0069	32
12	GO:0009628	P	response to abiotic stimulus				3.5e-06	42	1.1e-07	75	2.8e-10	111
13	GO:0009737	P	response to abscisic acid stimulus				9e-06	19	0.014	20	---	---
14	GO:0051704	P	multi-organism process				2.6e-05	27	---	---	---	---
15	GO:0009611	P	response to wounding				4.9e-05	13	0.00014	18	0.031	17
16	GO:0006952	P	defense response				5.8e-05	26	---	---	---	---
17	GO:0000160	P	two-component signal transduction system (phosphorelay)				0.00012	9	0.003	10	0.026	11
18	GO:0010200	P	response to chitin				0.00012	11	---	---	---	---
19	GO:0009873	P	ethylene mediated signaling pathway				0.00021	8	0.00074	10	0.0073	11
20	GO:0019438	P	aromatic compound biosynthetic process				0.00025	13	4.8e-05	21	---	---
21	GO:0009755	P	hormone-mediated signaling pathway				0.00028	15	0.014	18	---	---
22	GO:0032870	P	cellular response to hormone stimulus				0.00028	15	0.014	18	---	---
23	GO:0009414	P	response to water deprivation				0.00078	12	---	---	0.015	20
24	GO:0006725	P	cellular aromatic compound metabolic process				0.00078	16	0.00058	25	---	---
25	GO:0006970	P	response to osmotic stress				0.00097	16	0.0035	23	0.0034	32
26	GO:0009415	P	response to water				0.001	12	---	---	0.022	20
27	GO:0009651	P	response to salt stress				0.001	15	0.0049	21	0.0031	30
28	GO:0009743	P	response to carbohydrate stimulus				0.001	12	---	---	---	---
29	GO:0003006	P	reproductive developmental process				0.002	26	6.2e-05	49	0.007	58
30	GO:0048608	P	reproductive structure development				0.002	26	0.00012	48	0.01	57
31	GO:0010119	P	regulation of stomatal movement				0.0022	5	---	---	---	---
32	GO:0065007	P	biological regulation				0.0022	73	0.01	128	---	---
33	GO:0009987	P	cellular process				0.0023	166	5.3e-08	356	0.00017	487
34	GO:0070887	P	cellular response to chemical stimulus				0.0023	16	0.04	21	---	---
35	GO:0034641	P	cellular nitrogen compound metabolic process				0.0024	17	1.1e-05	34	6.6e-06	46
36	GO:0010118	P	stomatal movement				0.0024	6	0.048	6	---	---
37	GO:0051716	P	cellular response to stimulus				0.0029	23	0.003	38	0.0068	52
38	GO:0050789	P	regulation of biological process				0.004	65	0.0081	116	---	---
39	GO:0007166	P	cell surface receptor linked signaling pathway				0.005	9	0.045	11	0.047	15
40	GO:0050794	P	regulation of cellular process				0.005	60	0.0049	109	---	---
41	GO:0044271	P	cellular nitrogen compound biosynthetic process				0.005	14	0.00051	25	0.022	28
42	GO:0009813	P	flavonoid biosynthetic process				0.005	6	0.028	7	---	---
43	GO:0009637	P	response to blue light				0.005	6	0.028	7	0.015	10
44	GO:0007242	P	intracellular signaling cascade				0.0052	19	---	---	---	---
45	GO:0009753	P	response to jasmonic acid stimulus				0.0053	10	0.014	14	---	---
46	GO:0009699	P	phenylpropanoid biosynthetic process				0.0063	8	0.00053	14	---	---
47	GO:0006519	P	cellular amino acid and derivative metabolic process				0.0074	19	0.0002	37	---	---
48	GO:0022414	P	reproductive process				0.0074	27	0.00062	51	0.0073	66
49	GO:0016053	P	organic acid biosynthetic process				0.0075	14	0.0091	22	---	---
50	GO:0046394	P	carboxylic acid biosynthetic process				0.0075	14	0.0091	22	---	---
51	GO:0009812	P	flavonoid metabolic process				0.0075	6	0.047	7	---	---
52	GO:0032501	P	multicellular organismal process				0.0076	41	0.00012	83	0.007	106
53	GO:0009409	P	response to cold				0.009	12	0.008	19	0.031	24
54	GO:0000003	P	reproduction				0.0091	27	0.00092	51	0.011	66
55	GO:0042180	P	cellular ketone metabolic process				0.0095	22	0.0035	39	---	---
56	GO:0016265	P	death				0.0096	11	---	---	---	---
57	GO:0009416	P	response to light stimulus				0.0096	17	0.0015	31	3e-05	49
58	GO:0008219	P	cell death				0.0096	11	---	---	---	---
59	GO:0019748	P	secondary metabolic process				0.0098	15	0.0017	27	---	---
60	GO:0009620	P	response to fungus				0.01	8	---	---	---	---
61	GO:0009617	P	response to bacterium				0.011	10	---	---	---	---
62	GO:0010154	P	fruit development				0.012	16	0.00028	32	0.031	35
63	GO:0009314	P	response to radiation				0.012	17	0.0022	31	3e-05	50
64	GO:0031323	P	regulation of cellular metabolic process				0.013	39	0.00051	78	---	---
65	GO:0009966	P	regulation of signal transduction				0.013	7	---	---	---	---
66	GO:0043436	P	oxoacid metabolic process				0.013	21	0.004	38	---	---
67	GO:0006082	P	organic acid metabolic process				0.013	21	0.004	38	---	---
68	GO:0019752	P	carboxylic acid metabolic process				0.013	21	0.004	38	---	---
69	GO:0009738	P	abscisic acid mediated signaling pathway				0.014	6	---	---	---	---
70	GO:0010646	P	regulation of cell communication				0.014	7	0.024	10	0.037	13
71	GO:0009698	P	phenylpropanoid metabolic process				0.016	8	0.003	14	---	---
72	GO:0048856	P	anatomical structure development				0.016	34	0.00068	68	---	---
73	GO:0009889	P	regulation of biosynthetic process				0.018	36	0.0015	71	---	---
74	GO:0031326	P	regulation of cellular biosynthetic process				0.018	36	0.0015	71	---	---
75	GO:0007275	P	multicellular organismal development				0.018	38	0.00017	80	0.029	98
76	GO:0015833	P	peptide transport				0.019	5	0.026	7	---	---
77	GO:0006857	P	oligopeptide transport				0.019	5	0.026	7	---	---
78	GO:0009266	P	response to temperature stimulus				0.02	14	0.003	26	0.00098	38
79	GO:0048583	P	regulation of response to stimulus				0.022	8	---	---	---	---
80	GO:0032774	P	RNA biosynthetic process				0.023	23	0.0091	42	---	---
81	GO:0006810	P	transport				0.023	35	6.2e-05	77	0.0069	96
82	GO:0006351	P	transcription, DNA-dependent				0.023	23	0.0091	42	---	---
83	GO:0051234	P	establishment of localization				0.023	35	6.2e-05	77	0.0069	96
84	GO:0051179	P	localization				0.023	36	4.5e-05	80	0.0069	99
85	GO:0006796	P	phosphate metabolic process				0.024	25	---	---	---	---
86	GO:0006793	P	phosphorus metabolic process				0.024	25	---	---	---	---
87	GO:0006355	P	regulation of transcription, DNA-dependent				0.025	22	0.031	38	---	---
88	GO:0043687	P	post-translational protein modification				0.025	26	---	---	0.021	67
89	GO:0044237	P	cellular metabolic process				0.026	122	1.1e-05	267	0.00015	379
90	GO:0045449	P	regulation of transcription				0.026	34	0.0045	66	---	---
91	GO:0051252	P	regulation of RNA metabolic process				0.026	22	0.035	38	---	---
92	GO:0080090	P	regulation of primary metabolic process				0.027	36	0.0049	70	---	---
93	GO:0044272	P	sulfur compound biosynthetic process				0.028	6	0.033	9	---	---
94	GO:0044249	P	cellular biosynthetic process				0.03	75	0.00042	158	---	---
95	GO:0006468	P	protein amino acid phosphorylation				0.03	21	---	---	0.02	54
96	GO:0016310	P	phosphorylation				0.031	23	---	---	0.049	57
97	GO:0009657	P	plastid organization				0.032	6	0.00014	14	1.9e-07	23
98	GO:0048585	P	negative regulation of response to stimulus				0.033	5	---	---	---	---
99	GO:0010556	P	regulation of macromolecule biosynthetic process				0.033	34	0.0049	67	---	---
100	GO:0048316	P	seed development				0.033	14	0.00028	31	0.029	34
101	GO:0019219	P	regulation of nucleobase, nucleoside, nucleotide and nucleic acid metabolic process				0.033	34	0.0078	66	---	---
102	GO:0009058	P	biosynthetic process				0.033	77	0.00031	164	---	---
103	GO:0019222	P	regulation of metabolic process				0.033	39	0.0027	79	---	---
104	GO:0007165	P	signal transduction				0.033	25	---	---	---	---
105	GO:0006350	P	transcription				0.033	35	0.00043	75	---	---
106	GO:0030003	P	cellular cation homeostasis				0.033	5	---	---	0.038	10
107	GO:0032502	P	developmental process				0.038	40	0.0024	82	---	---
108	GO:0006790	P	sulfur metabolic process				0.041	8	0.039	13	---	---
109	GO:0055080	P	cation homeostasis				0.043	5	---	---	0.023	11
110	GO:0051171	P	regulation of nitrogen compound metabolic process				0.043	34	0.0081	67	---	---
111	GO:0042742	P	defense response to bacterium				0.046	7	---	---	---	---
112	GO:0008610	P	lipid biosynthetic process				0.046	12	---	---	---	---
113	GO:0044255	P	cellular lipid metabolic process				0.046	15	---	---	---	---
114	GO:0046686	P	response to cadmium ion				0.046	7	0.0033	14	0.015	17
115	GO:0006979	P	response to oxidative stress				0.048	10	---	---	0.0016	29
116	GO:0010035	P	response to inorganic substance				0.048	9	0.00028	21	2.3e-05	31
117	GO:0003824	F	catalytic activity				1.4e-09	171	4.3e-11	320	1.2e-16	485
118	GO:0005215	F	transporter activity				8.6e-06	42	3.8e-06	69	8.2e-05	91
119	GO:0022857	F	transmembrane transporter activity				3.4e-05	34	1.1e-05	56	0.00042	71
120	GO:0022804	F	active transmembrane transporter activity				0.00027	23	4.3e-05	38	0.00055	48
121	GO:0016740	F	transferase activity				0.00088	64	0.0014	112	1.9e-07	185
122	GO:0016491	F	oxidoreductase activity				0.0016	35	0.027	52	0.037	74
123	GO:0022892	F	substrate-specific transporter activity				0.0045	27	0.0059	44	0.037	57
124	GO:0022891	F	substrate-specific transmembrane transporter activity				0.0058	24	0.0066	39	0.032	51
125	GO:0008194	F	UDP-glycosyltransferase activity				0.011	10	---	---	0.0025	22
126	GO:0016757	F	transferase activity, transferring glycosyl groups				0.022	16	---	---	0.00017	44
127	GO:0003700	F	transcription factor activity				0.027	41	0.0066	76	---	---
128	GO:0035251	F	UDP-glucosyltransferase activity				0.028	6	---	---	0.031	11
129	GO:0004674	F	protein serine/threonine kinase activity				0.028	18	---	---	0.038	40
130	GO:0016564	F	transcription repressor activity				0.028	5	---	---	---	---
131	GO:0003677	F	DNA binding				0.047	49	0.00067	102	0.038	131
132	GO:0015238	F	drug transmembrane transporter activity				0.047	5	0.037	7	---	---
133	GO:0016705	F	oxidoreductase activity, acting on paired donors, with incorporation or reduction of molecular oxygen				0.047	8	---	---	---	---
134	GO:0016758	F	transferase activity, transferring hexosyl groups				0.047	11	---	---	0.00021	32
135	GO:0015291	F	secondary active transmembrane transporter activity				0.047	11	0.0069	20	---	---
136	GO:0016020	C	membrane				2.7e-06	84	1.1e-09	158	2.4e-10	223
137	GO:0044464	C	cell part				2.2e-05	218	8.2e-21	490	6.7e-27	729
138	GO:0005623	C	cell				2.2e-05	218	8.2e-21	490	6.7e-27	729
139	GO:0005886	C	plasma membrane				2.4e-05	39	2.4e-08	73	7.5e-05	85
140	GO:0044437	C	vacuolar part				0.0012	8	0.0032	10	---	---
141	GO:0043227	C	membrane-bounded organelle				0.0012	118	1.4e-22	306	2e-42	488
142	GO:0043231	C	intracellular membrane-bounded organelle				0.0016	117	5.9e-22	303	1.2e-41	485
143	GO:0005773	C	vacuole				0.0027	14	0.00071	23	0.032	25
144	GO:0044424	C	intracellular part				0.0027	136	8.5e-21	343	9.8e-36	537
145	GO:0005774	C	vacuolar membrane				0.0032	7	0.0025	10	---	---
146	GO:0043229	C	intracellular organelle				0.0045	120	2.4e-21	315	4.7e-37	494
147	GO:0043226	C	organelle				0.0045	120	2.4e-21	315	5e-37	494
148	GO:0005622	C	intracellular				0.0068	137	8.2e-21	353	3.4e-35	550
149	GO:0005737	C	cytoplasm				0.036	98	7.1e-19	269	2.5e-43	456
150	GO:0006807	P	nitrogen compound metabolic process				---	---	2.7e-06	142	0.0069	176
151	GO:0009251	P	glucan catabolic process				---	---	4.9e-06	8	9e-05	8
152	GO:0005983	P	starch catabolic process				---	---	4.9e-06	8	9e-05	8
153	GO:0044247	P	cellular polysaccharide catabolic process				---	---	8.6e-06	8	0.00015	8
154	GO:0008152	P	metabolic process				---	---	9e-06	315	3.2e-06	464
155	GO:0000272	P	polysaccharide catabolic process				---	---	1.2e-05	8	0.00026	8
156	GO:0005982	P	starch metabolic process				---	---	2.1e-05	10	3.3e-05	12
157	GO:0006139	P	nucleobase, nucleoside, nucleotide and nucleic acid metabolic process				---	---	0.00034	112	---	---
158	GO:0044238	P	primary metabolic process				---	---	0.00036	262	0.0085	370
159	GO:0006073	P	cellular glucan metabolic process				---	---	0.00058	11	0.0029	13
160	GO:0044042	P	glucan metabolic process				---	---	0.00066	11	0.0033	13
161	GO:0009658	P	chloroplast organization				---	---	0.00068	10	0.00071	13
162	GO:0042398	P	cellular amino acid derivative biosynthetic process				---	---	0.00068	18	---	---
163	GO:0005976	P	polysaccharide metabolic process				---	---	0.00092	14	0.0018	18
164	GO:0009793	P	embryonic development ending in seed dormancy				---	---	0.0019	26	0.017	32
165	GO:0044275	P	cellular carbohydrate catabolic process				---	---	0.0022	12	0.029	13
166	GO:0044264	P	cellular polysaccharide metabolic process				---	---	0.0024	12	0.0067	15
167	GO:0016052	P	carbohydrate catabolic process				---	---	0.0025	12	0.031	13
168	GO:0009790	P	embryonic development				---	---	0.0026	28	0.031	34
169	GO:0006461	P	protein complex assembly				---	---	0.0033	12	0.00015	19
170	GO:0070271	P	protein complex biogenesis				---	---	0.0033	12	0.00015	19
171	GO:0009808	P	lignin metabolic process				---	---	0.0049	7	---	---
172	GO:0045036	P	protein targeting to chloroplast				---	---	0.0051	6	0.00098	9
173	GO:0010038	P	response to metal ion				---	---	0.0051	16	0.037	19
174	GO:0006575	P	cellular amino acid derivative metabolic process				---	---	0.0051	19	---	---
175	GO:0008652	P	cellular amino acid biosynthetic process				---	---	0.0088	14	---	---
176	GO:0010876	P	lipid localization				---	---	0.0091	5	---	---
177	GO:0009309	P	amine biosynthetic process				---	---	0.0091	15	---	---
178	GO:0009809	P	lignin biosynthetic process				---	---	0.014	6	---	---
179	GO:0016070	P	RNA metabolic process				---	---	0.014	59	---	---
180	GO:0044106	P	cellular amine metabolic process				---	---	0.015	22	---	---
181	GO:0044262	P	cellular carbohydrate metabolic process				---	---	0.019	21	0.0048	32
182	GO:0010468	P	regulation of gene expression				---	---	0.019	68	---	---
183	GO:0046777	P	protein amino acid autophosphorylation				---	---	0.022	5	0.04	6
184	GO:0060255	P	regulation of macromolecule metabolic process				---	---	0.024	69	---	---
185	GO:0006520	P	cellular amino acid metabolic process				---	---	0.026	21	---	---
186	GO:0044260	P	cellular macromolecule metabolic process				---	---	0.029	181	---	---
187	GO:0006855	P	multidrug transport				---	---	0.035	7	---	---
188	GO:0006875	P	cellular metal ion homeostasis				---	---	0.037	6	---	---
189	GO:0055065	P	metal ion homeostasis				---	---	0.037	6	---	---
190	GO:0015893	P	drug transport				---	---	0.042	7	---	---
191	GO:0042493	P	response to drug				---	---	0.045	7	---	---
192	GO:0006811	P	ion transport				---	---	0.045	20	0.03	29
193	GO:0009751	P	response to salicylic acid stimulus				---	---	0.048	12	---	---
194	GO:0033036	P	macromolecule localization				---	---	0.048	21	---	---
195	GO:0005488	F	binding				---	---	3e-09	351	2.6e-05	481
196	GO:0016887	F	ATPase activity				---	---	5.7e-08	38	0.00021	40
197	GO:0016818	F	hydrolase activity, acting on acid anhydrides, in phosphorus-containing anhydrides				---	---	1.3e-06	49	0.017	50
198	GO:0016817	F	hydrolase activity, acting on acid anhydrides				---	---	1.3e-06	49	0.017	50
199	GO:0042623	F	ATPase activity, coupled				---	---	2e-06	29	0.0094	28
200	GO:0016462	F	pyrophosphatase activity				---	---	2e-06	48	0.022	49
201	GO:0017111	F	nucleoside-triphosphatase activity				---	---	2.6e-06	46	0.023	47
202	GO:0008026	F	ATP-dependent helicase activity				---	---	0.00023	14	---	---
203	GO:0070035	F	purine NTP-dependent helicase activity				---	---	0.00023	14	---	---
204	GO:0016160	F	amylase activity				---	---	0.0012	6	0.015	6
205	GO:0000166	F	nucleotide binding				---	---	0.0017	82	0.0035	116
206	GO:0004386	F	helicase activity				---	---	0.0017	15	---	---
207	GO:0032555	F	purine ribonucleotide binding				---	---	0.0039	62	0.0049	88
208	GO:0032553	F	ribonucleotide binding				---	---	0.0039	62	0.0049	88
209	GO:0017076	F	purine nucleotide binding				---	---	0.0045	64	0.0057	91
210	GO:0015075	F	ion transmembrane transporter activity				---	---	0.0064	31	0.038	39
211	GO:0030528	F	transcription regulator activity				---	---	0.0086	82	---	---
212	GO:0003899	F	DNA-directed RNA polymerase activity				---	---	0.01	8	---	---
213	GO:0005524	F	ATP binding				---	---	0.011	52	---	---
214	GO:0003676	F	nucleic acid binding				---	---	0.011	145	---	---
215	GO:0032559	F	adenyl ribonucleotide binding				---	---	0.012	52	0.031	72
216	GO:0016772	F	transferase activity, transferring phosphorus-containing groups				---	---	0.012	66	0.018	95
217	GO:0001883	F	purine nucleoside binding				---	---	0.012	54	0.031	75
218	GO:0001882	F	nucleoside binding				---	---	0.012	54	0.031	75
219	GO:0030246	F	carbohydrate binding				---	---	0.012	12	0.018	16
220	GO:0030554	F	adenyl nucleotide binding				---	---	0.012	54	0.031	75
221	GO:0016829	F	lyase activity				---	---	0.012	22	---	---
222	GO:0034062	F	RNA polymerase activity				---	---	0.013	8	---	---
223	GO:0016779	F	nucleotidyltransferase activity				---	---	0.026	13	---	---
224	GO:0042626	F	ATPase activity, coupled to transmembrane movement of substances				---	---	0.026	12	0.034	16
225	GO:0043492	F	ATPase activity, coupled to movement of substances				---	---	0.026	12	0.034	16
226	GO:0016820	F	hydrolase activity, acting on acid anhydrides, catalyzing transmembrane movement of substances				---	---	0.027	12	0.036	16
227	GO:0015405	F	P-P-bond-hydrolysis-driven transmembrane transporter activity				---	---	0.035	14	0.038	19
228	GO:0015399	F	primary active transmembrane transporter activity				---	---	0.036	14	0.039	19
229	GO:0016616	F	oxidoreductase activity, acting on the CH-OH group of donors, NAD or NADP as acceptor				---	---	0.041	10	---	---
230	GO:0015297	F	antiporter activity				---	---	0.041	11	---	---
231	GO:0016787	F	hydrolase activity				---	---	0.046	104	---	---
232	GO:0009536	C	plastid				---	---	7.5e-20	155	2.4e-57	299
233	GO:0044444	C	cytoplasmic part				---	---	1.3e-18	253	5.5e-42	428
234	GO:0009507	C	chloroplast				---	---	1.3e-18	144	1.4e-55	282
235	GO:0044435	C	plastid part				---	---	2.2e-14	65	2.5e-32	119
236	GO:0044434	C	chloroplast part				---	---	2.1e-12	56	4.8e-31	108
237	GO:0009532	C	plastid stroma				---	---	7.5e-10	32	1.3e-16	52
238	GO:0009570	C	chloroplast stroma				---	---	1.8e-08	26	1e-14	43
239	GO:0044422	C	organelle part				---	---	5.3e-08	107	4.9e-13	167
240	GO:0044446	C	intracellular organelle part				---	---	5.3e-08	107	4.9e-13	167
241	GO:0009526	C	plastid envelope				---	---	1.1e-05	25	4.3e-11	43
242	GO:0009941	C	chloroplast envelope				---	---	0.00013	20	2.2e-10	37
243	GO:0031090	C	organelle membrane				---	---	0.00038	40	1.6e-12	78
244	GO:0031975	C	envelope				---	---	0.00056	31	1.8e-08	54
245	GO:0009579	C	thylakoid				---	---	0.00056	23	1.1e-17	58
246	GO:0005739	C	mitochondrion				---	---	0.00056	53	7.1e-05	77
247	GO:0031967	C	organelle envelope				---	---	0.00056	31	1.8e-08	54
248	GO:0042651	C	thylakoid membrane				---	---	0.0035	16	1e-13	41
249	GO:0034357	C	photosynthetic membrane				---	---	0.0039	17	1.6e-13	43
250	GO:0044436	C	thylakoid part				---	---	0.005	18	2.5e-14	47
251	GO:0009534	C	chloroplast thylakoid				---	---	0.018	16	1e-15	48
252	GO:0031976	C	plastid thylakoid				---	---	0.019	16	1.4e-15	48
253	GO:0031984	C	organelle subcompartment				---	---	0.02	16	1.7e-15	48
254	GO:0000325	C	plant-type vacuole				---	---	0.022	7	---	---
255	GO:0005634	C	nucleus				---	---	0.03	82	---	---
256	GO:0009535	C	chloroplast thylakoid membrane				---	---	0.034	13	1.5e-12	38
257	GO:0005783	C	endoplasmic reticulum				---	---	0.034	21	---	---
258	GO:0055035	C	plastid thylakoid membrane				---	---	0.034	13	1.5e-12	38
259	GO:0015979	P	photosynthesis				---	---	---	---	0.0013	19
260	GO:0019684	P	photosynthesis, light reaction				---	---	---	---	0.0033	14
261	GO:0065003	P	macromolecular complex assembly				---	---	---	---	0.0069	20
262	GO:0046483	P	heterocycle metabolic process				---	---	---	---	0.0085	33
263	GO:0009642	P	response to light intensity				---	---	---	---	0.0087	12
264	GO:0043933	P	macromolecular complex subunit organization				---	---	---	---	0.0087	21
265	GO:0006996	P	organelle organization				---	---	---	---	0.013	41
266	GO:0022607	P	cellular component assembly				---	---	---	---	0.015	22
267	GO:0009644	P	response to high light intensity				---	---	---	---	0.015	9
268	GO:0010027	P	thylakoid membrane organization				---	---	---	---	0.015	6
269	GO:0009668	P	plastid membrane organization				---	---	---	---	0.015	6
270	GO:0006352	P	transcription initiation				---	---	---	---	0.02	8
271	GO:0016043	P	cellular component organization				---	---	---	---	0.021	64
272	GO:0017004	P	cytochrome complex assembly				---	---	---	---	0.026	5
273	GO:0009739	P	response to gibberellin stimulus				---	---	---	---	0.029	15
274	GO:0055066	P	di-, tri-valent inorganic cation homeostasis				---	---	---	---	0.029	9
275	GO:0009311	P	oligosaccharide metabolic process				---	---	---	---	0.03	8
276	GO:0046148	P	pigment biosynthetic process				---	---	---	---	0.031	12
277	GO:0016051	P	carbohydrate biosynthetic process				---	---	---	---	0.038	21
278	GO:0000302	P	response to reactive oxygen species				---	---	---	---	0.04	10
279	GO:0009312	P	oligosaccharide biosynthetic process				---	---	---	---	0.04	7
280	GO:0033554	P	cellular response to stress				---	---	---	---	0.04	27
281	GO:0042440	P	pigment metabolic process				---	---	---	---	0.041	13
282	GO:0006820	P	anion transport				---	---	---	---	0.045	9
283	GO:0048878	P	chemical homeostasis				---	---	---	---	0.045	13
284	GO:0050801	P	ion homeostasis				---	---	---	---	0.045	11
285	GO:0005975	P	carbohydrate metabolic process				---	---	---	---	0.046	48
286	GO:0030005	P	cellular di-, tri-valent inorganic cation homeostasis				---	---	---	---	0.049	8
287	GO:0046527	F	glucosyltransferase activity				---	---	---	---	0.025	14
288	GO:0010181	F	FMN binding				---	---	---	---	0.031	6
289	GO:0016301	F	kinase activity				---	---	---	---	0.033	82
290	GO:0004672	F	protein kinase activity				---	---	---	---	0.038	52
291	GO:0016986	F	transcription initiation factor activity				---	---	---	---	0.045	5
292	GO:0016773	F	phosphotransferase activity, alcohol group as acceptor				---	---	---	---	0.047	60
293	GO:0031977	C	thylakoid lumen				---	---	---	---	5.9e-05	15
294	GO:0031978	C	plastid thylakoid lumen				---	---	---	---	0.00011	14
295	GO:0009543	C	chloroplast thylakoid lumen				---	---	---	---	0.00011	14
296	GO:0042170	C	plastid membrane				---	---	---	---	0.00048	15
297	GO:0009295	C	nucleoid				---	---	---	---	0.0011	8
298	GO:0031969	C	chloroplast membrane				---	---	---	---	0.0012	13
299	GO:0042646	C	plastid nucleoid				---	---	---	---	0.013	6
300	GO:0009528	C	plastid inner membrane				---	---	---	---	0.016	8
301	GO:0009508	C	plastid chromosome				---	---	---	---	0.023	5
302	GO:0000229	C	cytoplasmic chromosome				---	---	---	---	0.023	5
303	GO:0009527	C	plastid outer membrane				---	---	---	---	0.036	7
304	GO:0009706	C	chloroplast inner membrane				---	---	---	---	0.039	7
