# Supplementary material for: Seasonal nitrogen remobilization and the role of auxin transport in poplar trees
Source: J Exp Bot. 2020 Mar 12;71(15):4512–30. doi: 10.1093/jxb/eraa130 (PMC7382381; doi:10.1093/jxb/eraa130)
Supplement: eraa130_suppl_Supplementary_Table_S3 [file eraa130_suppl_supplementary_table_s3.xlsx]

## Sheet: Sheet1
Supplemental Table 3. Expression values, log2-fold changes and annotations for Populus models that were differentially expressed during N remobilization
Only genes having an adjusted P-value ≤ 0.01 and abosulte value log2-fold change ≥ 1.585 were deemed differentially expressed between time intervals. All comparisons are relative to plants whereby the chilling requirement for regrowth was fullfilled.
logFC, log2-fold change; P.Val, Benjamini-Hochberg’s corrected p value.
The best matching Arabidopsis model and related functional annotations were downloaded from phytozome (ftp://ftp.jgi-psf.org/pub/JGI_data/phytozome/v7.0/Ptrichocarpa/).
The Bin inforamtion was obtained from MapMan by using the matching Arabidopsis model.
Populus_Model	Contorl	1 week LD	2 week LD	3 week LD	AveExpr	1 week LD logFC	1 week LD P.Val	2 week LD logFC	2 week LD P.Val	3week LD LogFC	3week LD P.Val	Arabidopsis Locus	ArabidopsisName	Arabidopsis Annotation	BinCode	BinName
Potri.001G015500	3.75521	6.73948	8.21152	9.25625	6.99062	2.98427	6.53e-05	4.45631	5e-07	5.50104	1.63e-08	AT3G45140	LOX2	LOX2 (LIPOXYGENASE 2); lipoxygenase	17.7.1.2	hormone metabolism.jasmonate.synthesis-degradation.lipoxygenase
Potri.001G015600	3.75521	6.73948	8.21152	9.25625	6.99062	2.98427	6.53e-05	4.45631	5e-07	5.50104	1.63e-08	AT3G45140	LOX2	LOX2 (LIPOXYGENASE 2); lipoxygenase	17.7.1.2	hormone metabolism.jasmonate.synthesis-degradation.lipoxygenase
Potri.001G017600	3.11782	3.40085	4.0407	5.10023	3.9149	0.283031	0.0772821	0.922885	0.234114	1.98241	8.53e-05	AT4G31980	no arabi symbols	unknown protein	17.5.2	hormone metabolism.ethylene.signal transduction
Potri.001G017700	2.92405	5.31248	7.53776	8.62183	6.09903	2.38844	3.33e-06	4.61371	5.29e-09	5.69778	6.06e-10	AT4G31980	no arabi symbols	unknown protein	17.5.2	hormone metabolism.ethylene.signal transduction
Potri.001G020900	3.6805	5.11917	5.43335	5.50074	4.93344	1.43867	0.000716587	1.75285	0.000100908	1.82024	6.35e-05	AT3G63440	CKX6	CKX6 (CYTOKININ OXIDASE/DEHYDROGENASE 6); cytokinin dehydrogenase	17.4.1	hormone metabolism.cytokinin.synthesis-degradation
Potri.001G024300	4.94048	6.3954	7.79288	7.44321	6.64299	1.45492	2.96e-06	2.8524	4.12e-09	2.50274	8.81e-09	AT1G52340	ABA2	ABA2 (ABA DEFICIENT 2); alcohol dehydrogenase/ oxidoreductase/ xanthoxin dehydrogenase	17.1.1.1.11	hormone metabolism.abscisic acid.synthesis-degradation.synthesis.short chain alcohol dehydrogenmase (ABA2)
Potri.001G057400	9.88182	9.0631	8.55254	7.81055	8.827	-0.818716	0.000237358	-1.32928	8.37e-06	-2.07127	2.53e-08	AT1G27320	AHK3	AHK3 (ARABIDOPSIS HISTIDINE KINASE 3); cytokinin receptor/ osmosensor/ protein histidine kinase	17.4.2	hormone metabolism.cytokinin.signal transduction
Potri.001G079600	11.0408	8.71193	5.84021	4.81232	7.60131	-2.32884	1.51e-08	-5.20056	1.14e-11	-6.22845	2.61e-12	AT5G07580	no arabi symbols	DNA binding / transcription factor	17.5.2	hormone metabolism.ethylene.signal transduction
Potri.001G079900	8.85988	4.86053	3.43037	3.28217	5.10824	-3.99935	4.17e-07	-5.42951	1.29e-08	-5.57771	7.13e-09	AT2G44840	ERF13	ERF13 (ETHYLENE-RESPONSIVE ELEMENT BINDING FACTOR 13); DNA binding / transcription factor	17.5.2	hormone metabolism.ethylene.signal transduction
Potri.001G099400	3.92294	3.78565	5.80387	6.57038	5.02071	-0.137294	0.690233	1.88093	7.45e-05	2.64744	3.29e-06	AT4G11280	ACS6	ACS6 (1-AMINOCYCLOPROPANE-1-CARBOXYLIC ACID (ACC) SYNTHASE 6); 1-aminocyclopropane-1-carboxylate synthase	17.5.1.1	hormone metabolism.ethylene.synthesis-degradation.1-aminocyclopropane-1-carboxylate synthase
Potri.001G164300	9.43788	7.83348	6.82798	6.17677	7.56903	-1.6044	7.14e-05	-2.6099	6.47e-07	-3.26111	5.49e-08	AT1G72430	no arabi symbols	auxin-responsive protein-related	17.2.3	hormone metabolism.auxin.induced-regulated-responsive-activated
Potri.001G167700	7.4022	8.9785	9.40582	10.3963	9.0457	1.5763	0.0011102	2.00362	0.00011886	2.99406	3.24e-06	AT1G17420	LOX3	LOX3; electron carrier/ iron ion binding / lipoxygenase/ metal ion binding / oxidoreductase, acting on single donors with incorporation of molecular oxygen, incorporation of two atoms of oxygen	17.7.1.2	hormone metabolism.jasmonate.synthesis-degradation.lipoxygenase
Potri.001G185900	5.50365	6.97047	9.35464	9.77405	7.9007	1.46682	1.56e-08	3.851	4.35e-12	4.2704	1.57e-12	AT4G29100	no arabi symbols	ethylene-responsive family protein	17.5.3	hormone metabolism.ethylene.induced-regulated-responsive-activated
Potri.001G283000	4.57894	5.58813	6.64359	6.86117	5.91796	1.00918	1.08e-05	2.06464	1.09e-08	2.28223	3.19e-09	AT1G74520	ATHVA22A	ATHVA22A	17.1.3	hormone metabolism.abscisic acid.induced-regulated-responsive-activated
Potri.001G298300	3.56026	3.54704	4.61211	6.12988	4.46232	-0.0132136	0.971889	1.05186	0.00651561	2.56962	6.68e-06	AT2G14960	GH3.1	GH3.1	17.2.3	hormone metabolism.auxin.induced-regulated-responsive-activated
Potri.001G357700	7.55961	10.1192	11.1743	11.9337	10.1967	2.55954	7.44e-10	3.6147	1.94e-11	4.37409	3.88e-12	AT2G34680	AIR9	AIR9; protein binding	17.2.3	hormone metabolism.auxin.induced-regulated-responsive-activated
Potri.001G361200	6.16954	6.43302	7.90801	9.02773	7.38458	0.263478	0.137538	1.73846	8.38e-08	2.85818	5.63e-10	AT5G55540	TRN1	TRN1 (TORNADO 1)	17.2.2	hormone metabolism.auxin.signal transduction
Potri.001G389200	3.17736	7.68617	8.17974	7.64354	6.6717	4.50881	5.11e-09	5.00238	9.13e-10	4.46618	1.7e-09	AT1G05680	no arabi symbols	UDP-glucoronosyl/UDP-glucosyl transferase family protein	17.8.1	hormone metabolism.salicylic acid.synthesis-degradation
Potri.001G393800	3.69187	3.94262	5.47544	7.51041	5.15509	0.250746	0.551776	1.78357	0.281641	3.81854	0.00673528	AT3G14440	NCED3	NCED3 (NINE-CIS-EPOXYCAROTENOID DIOXYGENASE 3); 9-cis-epoxycarotenoid dioxygenase	17.1.1.1.10	hormone metabolism.abscisic acid.synthesis-degradation.synthesis.9-cis-epoxycarotenoid dioxygenase
Potri.002G018400	11.2886	10.2523	9.00983	8.35807	9.72721	-1.03635	1.56e-06	-2.27882	8.43e-10	-2.93058	7.46e-11	AT2G17770	ATBZIP27	ATBZIP27; transcription factor	17.1.3	hormone metabolism.abscisic acid.induced-regulated-responsive-activated
Potri.002G022600	6.64453	6.45884	9.47932	4.22353	6.70156	-0.185691	0.542007	2.8348	8.83e-07	-2.42099	2.76e-06	AT1G75750	GASA1	GASA1 (GAST1 PROTEIN HOMOLOG 1)	17.6.3	hormone metabolism.gibberelin.induced-regulated-responsive-activated
Potri.002G022700	7.9822	6.99671	6.81999	6.08679	6.97142	-0.985492	2.83e-05	-1.16221	3.72e-06	-1.89542	3.7e-08	AT1G75750	GASA1	GASA1 (GAST1 PROTEIN HOMOLOG 1)	17.6.3	hormone metabolism.gibberelin.induced-regulated-responsive-activated
Potri.002G024300	7.04423	10.1783	9.89203	9.98728	9.27546	3.13407	4.55e-08	2.8478	4.37e-08	2.94305	2.3e-08	AT1G75580	no arabi symbols	auxin-responsive protein, putative	17.2.3	hormone metabolism.auxin.induced-regulated-responsive-activated
Potri.002G039000	2.96013	3.33063	6.39343	7.77163	5.11395	0.370506	0.0383738	3.4333	1.12e-09	4.81151	5.12e-11	AT3G23240	ERF1	ERF1 (ETHYLENE RESPONSE FACTOR 1); DNA binding / transcription activator/ transcription factor	17.5.2	hormone metabolism.ethylene.signal transduction
Potri.002G043300	7.20487	4.03749	3.11937	3.54382	4.47639	-3.16738	9.38e-11	-4.0855	4.97e-12	-3.66105	7.18e-12	AT1G50640	ERF3	ERF3 (ETHYLENE RESPONSIVE ELEMENT BINDING FACTOR 3); DNA binding / protein binding / transcription factor/ transcription repressor	17.5.2	hormone metabolism.ethylene.signal transduction
Potri.002G052100	3.39299	5.62466	7.25117	6.81108	5.76997	2.23167	9.84e-08	3.85818	4.15e-10	3.41808	7.46e-10	AT4G02780	GA1	GA1 (GA REQUIRING 1); ent-copalyl diphosphate synthase/ magnesium ion binding	17.6.1.1	hormone metabolism.gibberelin.synthesis-degradation.copalyl diphosphate synthase
Potri.002G087000	5.3291	8.12599	8.95916	9.10473	7.87974	2.7969	1.89e-06	3.63006	4.32e-09	3.77564	2.57e-09	AT1G77690	LAX3	LAX3 (LIKE AUX1 3); amino acid transmembrane transporter/ auxin influx transmembrane transporter/ transporter	17.2.2	hormone metabolism.auxin.signal transduction
Potri.002G100400	5.84787	8.50464	8.29337	9.10047	7.93659	2.65678	3.23e-09	2.44551	2.4e-09	3.2526	1.38e-10	AT1G22460	no arabi symbols	unknown protein	17.2.3	hormone metabolism.auxin.induced-regulated-responsive-activated
Potri.002G129700	6.07636	8.22827	9.10771	8.53452	7.98672	2.15191	5.01e-09	3.03134	1.28e-10	2.45816	4.35e-10	AT5G25900	GA3	GA3 (GA REQUIRING 3); ent-kaurene oxidase/ oxygen binding	17.6.1.3	hormone metabolism.gibberelin.synthesis-degradation.ent-kaurene oxidase
Potri.002G130700	6.82083	8.8594	9.29336	9.90708	8.72017	2.03856	1.05e-07	2.47252	8.42e-09	3.08625	8.87e-10	AT5G42650	AOS	AOS (ALLENE OXIDE SYNTHASE); allene oxide synthase/ hydro-lyase/ oxygen binding	17.7.1.3	hormone metabolism.jasmonate.synthesis-degradation.allene oxidase synthase
Potri.002G151300	2.57541	2.71852	4.96755	5.67509	3.98414	0.143113	0.543371	2.39214	4.11e-07	3.09968	3.03e-08	AT4G25420	GA20OX1	GA20OX1; gibberellin 20-oxidase	17.6.1.11	hormone metabolism.gibberelin.synthesis-degradation.GA20 oxidase
Potri.002G168200	6.47323	9.05678	8.75641	8.58678	8.2183	2.58355	1.76e-07	2.28318	1.07e-06	2.11355	2.28e-05	AT2G46370	JAR1	JAR1 (JASMONATE RESISTANT 1); ATP binding / adenylyltransferase/ catalytic/ jasmonate-amino synthetase	17.2.3	hormone metabolism.auxin.induced-regulated-responsive-activated
Potri.002G184100	4.46779	5.37297	8.62725	7.14918	6.4043	0.905186	0.000227056	4.15946	3.22e-10	2.68139	8.72e-09	AT1G28200	FIP1	FIP1 (FH INTERACTING PROTEIN 1)	17.1.3	hormone metabolism.abscisic acid.induced-regulated-responsive-activated
Potri.002G206400	4.13561	6.29425	7.89172	6.31659	6.15954	2.15864	4.87e-07	3.75611	1.83e-09	2.18098	1.45e-07	AT2G47750	GH3.9	GH3.9 (PUTATIVE INDOLE-3-ACETIC ACID-AMIDO SYNTHETASE GH3.9)	17.2.3	hormone metabolism.auxin.induced-regulated-responsive-activated
Potri.002G224100	5.15286	7.89221	7.33527	9.33209	7.42811	2.73936	8e-06	2.18242	3.59e-05	4.17923	6.4e-08	AT1G05010	EFE	EFE (ETHYLENE-FORMING ENZYME); 1-aminocyclopropane-1-carboxylate oxidase	17.5.1.2	hormone metabolism.ethylene.synthesis-degradation.1-aminocyclopropane-1-carboxylate oxidase
Potri.002G234000	9.74886	7.99234	6.52812	5.97473	7.56101	-1.75652	3.34e-05	-3.22074	1.16e-06	-3.77412	2.54e-07	AT1G60690	no arabi symbols	aldo/keto reductase family protein	17.2.3	hormone metabolism.auxin.induced-regulated-responsive-activated
Potri.002G234100	9.74886	7.99234	6.52812	5.97473	7.56101	-1.75652	3.34e-05	-3.22074	1.16e-06	-3.77412	2.54e-07	AT1G60710	ATB2	ATB2; oxidoreductase	17.2.3	hormone metabolism.auxin.induced-regulated-responsive-activated
Potri.002G234200	9.74886	7.99234	6.52812	5.97473	7.56101	-1.75652	3.34e-05	-3.22074	1.16e-06	-3.77412	2.54e-07	AT1G60690	no arabi symbols	aldo/keto reductase family protein	17.2.3	hormone metabolism.auxin.induced-regulated-responsive-activated
Potri.002G236400	8.06869	7.50667	7.35872	4.34732	6.82035	-0.56202	0.18042	-0.709969	0.0748561	-3.72137	6.38e-07	AT1G05560	UGT75B1	UGT75B1 (UDP-GLUCOSYLTRANSFERASE 75B1); UDP-glucose:4-aminobenzoate acylglucosyltransferase/ UDP-glucosyltransferase/ UDP-glycosyltransferase/ abscisic acid glucosyltransferase/ transferase, transferring glycosyl groups	17.2.1	hormone metabolism.auxin.synthesis-degradation
Potri.002G249200	4.34538	7.89053	10.3003	11.1028	8.40974	3.54515	4.5e-08	5.95487	2.49e-10	6.75742	6.22e-11	AT3G07390	AIR12	AIR12; extracellular matrix structural constituent	17.2.3	hormone metabolism.auxin.induced-regulated-responsive-activated
Potri.002G249300	4.89	7.27843	9.02347	10.9354	8.03183	2.38843	6.9e-07	4.13347	1.48e-09	6.04541	1.17e-11	AT3G25290	no arabi symbols	auxin-responsive family protein	17.2.3	hormone metabolism.auxin.induced-regulated-responsive-activated
Potri.003G051600	5.87832	7.96006	9.8525	9.97979	8.41767	2.08175	5.66e-08	3.97418	1.17e-10	4.10148	5.9e-11	AT2G20100	no arabi symbols	ethylene-responsive family protein	17.5.3	hormone metabolism.ethylene.induced-regulated-responsive-activated
Potri.003G128100	3.78572	4.48404	6.04841	6.59706	5.22881	0.698316	0.00193921	2.26268	8e-08	2.81134	8.47e-09	AT4G23340	no arabi symbols	oxidoreductase, 2OG-Fe(II) oxygenase family protein	17.6.1	hormone metabolism.gibberelin.synthesis-degradation
Potri.003G150700	9.88313	10.4312	8.62702	7.46054	9.10047	0.548057	0.10952	-1.25611	0.00149984	-2.42258	6.93e-06	AT4G17500	ATERF-1	ATERF-1 (ETHYLENE RESPONSIVE ELEMENT BINDING FACTOR 1); DNA binding / transcription activator/ transcription factor	17.5.2	hormone metabolism.ethylene.signal transduction
Potri.003G150800	8.35891	9.00887	10.1916	10.4236	9.49574	0.649965	0.133799	1.83265	0.000575244	2.06472	0.000204266	AT5G51190	no arabi symbols	AP2 domain-containing transcription factor, putative	17.5.2	hormone metabolism.ethylene.signal transduction
Potri.003G165500	10.8309	7.44133	4.72729	4.90554	6.97627	-3.3896	1.73e-06	-6.10365	4.9e-09	-5.92539	4.35e-09	AT5G13200	no arabi symbols	GRAM domain-containing protein / ABA-responsive protein-related	17.1.3	hormone metabolism.abscisic acid.induced-regulated-responsive-activated
Potri.003G165600	10.8309	7.44133	4.72729	4.90554	6.97627	-3.3896	1.73e-06	-6.10365	4.9e-09	-5.92539	4.35e-09	AT5G13200	no arabi symbols	GRAM domain-containing protein / ABA-responsive protein-related	17.1.3	hormone metabolism.abscisic acid.induced-regulated-responsive-activated
Potri.003G165700	10.8309	7.44133	4.72729	4.90554	6.97627	-3.3896	1.73e-06	-6.10365	4.9e-09	-5.92539	4.35e-09	AT5G13200	no arabi symbols	GRAM domain-containing protein / ABA-responsive protein-related	17.1.3	hormone metabolism.abscisic acid.induced-regulated-responsive-activated
Potri.003G167400	7.75621	9.33419	9.96887	10.4625	9.38045	1.57798	2.93e-05	2.21267	8.54e-07	2.70632	1.07e-07	AT5G50760	no arabi symbols	auxin-responsive family protein	17.2.3	hormone metabolism.auxin.induced-regulated-responsive-activated
Potri.003G171000	8.50268	8.06414	7.31971	6.83141	7.67949	-0.438545	0.301614	-1.18297	0.000144531	-1.67127	4.31e-06	AT1G27320	AHK3	AHK3 (ARABIDOPSIS HISTIDINE KINASE 3); cytokinin receptor/ osmosensor/ protein histidine kinase	17.4.2	hormone metabolism.cytokinin.signal transduction
Potri.003G179900	3.073	3.34496	4.41067	5.11029	3.98473	0.271958	0.250096	1.33767	6.55e-05	2.03729	1.41e-06	AT5G25190	no arabi symbols	ethylene-responsive element-binding protein, putative	17.5.2	hormone metabolism.ethylene.signal transduction
Potri.003G192300	10.4136	9.54849	9.09903	8.32409	9.34631	-0.865138	2.02e-05	-1.3146	2.82e-07	-2.08954	3.51e-09	AT2G26710	BAS1	BAS1 (PHYB ACTIVATION TAGGED SUPPRESSOR 1); oxygen binding / steroid hydroxylase	17.3.1.1.5	hormone metabolism.brassinosteroid.synthesis-degradation.BRs.metabolic regulation
Potri.003G208100	6.85695	7.95128	9.30232	9.19326	8.32595	1.09433	2.17e-05	2.44538	1.07e-08	2.33631	1.11e-08	AT4G31980	no arabi symbols	unknown protein	17.5.2	hormone metabolism.ethylene.signal transduction
Potri.003G208600	7.10034	7.75189	8.09989	8.96694	7.97977	0.651543	0.00311315	0.999548	9.26e-05	1.8666	3.29e-07	AT4G31980	no arabi symbols	unknown protein	17.5.2	hormone metabolism.ethylene.signal transduction
Potri.003G209000	7.70716	5.56814	5.68107	6.09489	6.26281	-2.13902	3.12e-06	-2.02609	2.4e-06	-1.61227	1.42e-05	AT4G31980	no arabi symbols	unknown protein	17.5.2	hormone metabolism.ethylene.signal transduction
Potri.004G003000	4.47613	6.63306	9.09653	6.58997	6.69892	2.15693	6.48e-07	4.6204	3.85e-10	2.11384	2.19e-07	AT1G05010	EFE	EFE (ETHYLENE-FORMING ENZYME); 1-aminocyclopropane-1-carboxylate oxidase	17.5.1.2	hormone metabolism.ethylene.synthesis-degradation.1-aminocyclopropane-1-carboxylate oxidase
Potri.004G047500	9.06805	6.95267	7.80248	7.36061	7.79595	-2.11538	4.67e-08	-1.26556	1.71e-06	-1.70744	9.35e-08	AT1G28360	ERF12	ERF12 (ERF DOMAIN PROTEIN 12); DNA binding / transcription factor/ transcription repressor	17.5.2	hormone metabolism.ethylene.signal transduction
Potri.004G081000	3.42943	4.01872	5.27552	5.18234	4.4765	0.589294	0.030772	1.8461	8.34e-06	1.75291	1.07e-05	AT1G65910	anac028	anac028 (Arabidopsis NAC domain containing protein 28); transcription factor	17.7.1	hormone metabolism.jasmonate.synthesis-degradation
Potri.004G097500	7.63116	8.97028	9.43027	10.1154	9.03678	1.33912	3.6e-07	1.7991	1.22e-08	2.48424	5.42e-10	AT3G02580	STE1	STE1 (STEROL 1); C-5 sterol desaturase	17.3.1.2.6	hormone metabolism.brassinosteroid.synthesis-degradation.sterols.DWF7
Potri.004G113200	5.35553	6.138	6.20038	7.01128	6.1763	0.782473	0.000225629	0.844847	0.00040045	1.65575	5.12e-07	AT3G30300	no arabi symbols	unknown protein	17.2.3	hormone metabolism.auxin.induced-regulated-responsive-activated
Potri.004G149000	7.77171	4.98818	5.42894	4.73766	5.73162	-2.78353	1.53e-06	-2.34277	1.51e-06	-3.03405	2.72e-07	AT5G42650	AOS	AOS (ALLENE OXIDE SYNTHASE); allene oxide synthase/ hydro-lyase/ oxygen binding	17.7.1.3	hormone metabolism.jasmonate.synthesis-degradation.allene oxidase synthase
Potri.004G163600	6.31938	6.15307	5.64224	4.64281	5.68938	-0.16631	0.460305	-0.677142	0.00581478	-1.67657	4.03e-06	AT2G16530	no arabi symbols	3-oxo-5-alpha-steroid 4-dehydrogenase family protein / steroid 5-alpha-reductase family protein	17.3.1.1.1	hormone metabolism.brassinosteroid.synthesis-degradation.BRs.DET2
Potri.004G165300	4.27787	6.43323	7.37548	7.48136	6.39199	2.15536	1.66e-06	3.09761	3.28e-08	3.20349	1.71e-08	AT4G38840	no arabi symbols	auxin-responsive protein, putative	17.2.3	hormone metabolism.auxin.induced-regulated-responsive-activated
Potri.004G165400	4.23929	4.17427	5.0463	6.09711	4.88924	-0.0650269	0.624265	0.807003	0.00375681	1.85781	3.05e-06	AT4G38840	no arabi symbols	auxin-responsive protein, putative	17.2.3	hormone metabolism.auxin.induced-regulated-responsive-activated
Potri.004G199900	4.81644	6.5182	6.9668	7.95873	6.56504	1.70176	7.74e-07	2.15035	1.5e-08	3.14228	4.1e-10	AT1G52340	ABA2	ABA2 (ABA DEFICIENT 2); alcohol dehydrogenase/ oxidoreductase/ xanthoxin dehydrogenase	17.1.1.1.11	hormone metabolism.abscisic acid.synthesis-degradation.synthesis.short chain alcohol dehydrogenmase (ABA2)
Potri.004G206600	4.90479	8.14854	10.1061	10.3855	8.38625	3.24376	1.58e-08	5.20132	1.38e-10	5.48076	6e-11	AT2G17230	EXL5	EXL5 (EXORDIUM LIKE 5)	17.3.2.99	hormone metabolism.brassinosteroid.signal transduction.other
Potri.005G032800	7.08291	7.68723	8.32734	8.79366	7.97279	0.604316	0.00116356	1.24443	2.13e-06	1.71075	9.61e-08	AT1G55020	LOX1	LOX1; lipoxygenase	17.7.1.2	hormone metabolism.jasmonate.synthesis-degradation.lipoxygenase
Potri.005G040600	8.17036	8.21249	8.00163	6.37096	7.68886	0.0421243	0.831326	-0.168732	0.337071	-1.7994	5.78e-07	AT5G27320	GID1C	GID1C (GA INSENSITIVE DWARF1C); hydrolase	17.6.2	hormone metabolism.gibberelin.signal transduction
Potri.005G065400	10.3356	6.94488	5.69835	5.54656	7.13135	-3.39075	4.92e-08	-4.63728	1.08e-09	-4.78907	5.65e-10	AT5G51810	GA20OX2	GA20OX2 (GIBBERELLIN 20 OXIDASE 2); gibberellin 20-oxidase	17.6.1.11	hormone metabolism.gibberelin.synthesis-degradation.GA20 oxidase
Potri.005G088700	2.65454	5.51281	7.98739	8.17004	6.08119	2.85826	1.87e-07	5.33284	4.14e-10	5.5155	2.09e-10	AT5G08350	no arabi symbols	GRAM domain-containing protein / ABA-responsive protein-related	17.1.3	hormone metabolism.abscisic acid.induced-regulated-responsive-activated
Potri.005G174000	3.13675	7.65553	8.04588	8.31236	6.78763	4.51877	2.54e-08	4.90912	3.54e-09	5.1756	8.57e-10	AT1G77690	LAX3	LAX3 (LIKE AUX1 3); amino acid transmembrane transporter/ auxin influx transmembrane transporter/ transporter	17.2.2	hormone metabolism.auxin.signal transduction
Potri.005G187500	2.86295	2.81019	3.7686	5.50952	3.73782	-0.0527673	0.723946	0.905647	2.99e-05	2.64657	1.94e-09	AT1G77110	PIN6	PIN6 (PIN-FORMED 6); auxin:hydrogen symporter/ transporter	17.2.2	hormone metabolism.auxin.signal transduction
Potri.005G230100	4.07829	4.00689	3.84618	5.76077	4.42303	-0.071398	0.838373	-0.232107	0.452308	1.68248	0.000144648	AT1G19640	JMT	JMT (JASMONIC ACID CARBOXYL METHYLTRANSFERASE); jasmonate O-methyltransferase	17.7.1.10	hormone metabolism.jasmonate.synthesis-degradation.jasmonate-O-methyltransferase
Potri.005G230800	3.6681	4.28393	6.87935	6.55964	5.34776	0.615827	0.0985098	3.21124	7.05e-08	2.89154	5.65e-07	AT1G27660	no arabi symbols	ethylene-responsive protein -related	17.5.3	hormone metabolism.ethylene.induced-regulated-responsive-activated
Potri.005G237900	3.21218	4.30855	6.46474	8.04118	5.50666	1.09637	0.00671507	3.25256	6.58e-08	4.829	5.37e-10	AT5G42560	no arabi symbols	abscisic acid-responsive HVA22 family protein	17.1.1	hormone metabolism.abscisic acid.synthesis-degradation
Potri.005G239100	9.90224	8.8038	7.83943	4.39807	7.73588	-1.09844	0.000222642	-2.06281	6.44e-07	-5.50417	1.06e-10	AT1G75750	GASA1	GASA1 (GAST1 PROTEIN HOMOLOG 1)	17.6.3	hormone metabolism.gibberelin.induced-regulated-responsive-activated
Potri.005G245800	6.02322	8.06244	9.21976	10.2707	8.39403	2.03922	9.77e-07	3.19654	1.05e-08	4.24748	3.11e-10	AT1G20330	SMT2	SMT2 (STEROL METHYLTRANSFERASE 2); S-adenosylmethionine-dependent methyltransferase	17.3.1.2.2	hormone metabolism.brassinosteroid.synthesis-degradation.sterols.SMT2
Potri.006G025800	3.35284	3.4671	4.1524	5.19934	4.04292	0.114254	0.667617	0.799554	0.00544418	1.8465	8.35e-06	AT3G56850	AREB3	AREB3 (ABA-RESPONSIVE ELEMENT BINDING PROTEIN 3); DNA binding / transcription activator/ transcription factor	17.1.3	hormone metabolism.abscisic acid.induced-regulated-responsive-activated
Potri.006G104300	2.8528	3.24713	4.29456	6.1498	4.13607	0.394331	0.40738	1.44176	0.00700893	3.297	9.1e-08	AT3G51740	IMK2	IMK2 (INFLORESCENCE MERISTEM RECEPTOR-LIKE KINASE 2); ATP binding / kinase/ protein kinase/ protein serine/threonine kinase	17.3.2.1	hormone metabolism.brassinosteroid.signal transduction.BRI
Potri.006G137000	3.69886	4.47992	6.25339	7.63653	5.51717	0.781061	0.0124993	2.55453	1.13e-06	3.93768	1.82e-08	AT5G20820	no arabi symbols	auxin-responsive protein-related	17.2.3	hormone metabolism.auxin.induced-regulated-responsive-activated
Potri.006G137200	4.39288	5.02598	6.20272	6.8927	5.62857	0.6331	0.036207	1.80983	4.18e-06	2.49982	5.38e-08	AT5G20810	no arabi symbols	auxin-responsive protein, putative / small auxin up RNA (SAUR_B)	17.2.3	hormone metabolism.auxin.induced-regulated-responsive-activated
Potri.006G151600	8.9586	7.80115	6.95911	5.28407	7.25073	-1.15745	0.00670726	-1.99949	0.000103506	-3.67453	4.08e-07	AT2G19590	ACO1	ACO1 (ACC OXIDASE 1); 1-aminocyclopropane-1-carboxylate oxidase	17.5.1.2	hormone metabolism.ethylene.synthesis-degradation.1-aminocyclopropane-1-carboxylate oxidase
Potri.006G262100	5.19858	8.64844	9.49443	9.23346	8.14373	3.44986	3.2e-09	4.29585	2.11e-10	4.03489	2.26e-10	AT2G25180	ARR12	ARR12 (ARABIDOPSIS RESPONSE REGULATOR 12); transcription factor/ two-component response regulator	17.4.2	hormone metabolism.cytokinin.signal transduction
Potri.007G011000	9.30223	10.5341	10.9188	11.5242	10.5698	1.23187	1.61e-07	1.6166	6.22e-09	2.22195	3.04e-10	AT5G65470	no arabi symbols	unknown protein	17.2.3	hormone metabolism.auxin.induced-regulated-responsive-activated
Potri.007G021300	4.31394	4.71818	4.96366	5.92442	4.98005	0.404249	0.275987	0.649725	0.0725854	1.61049	0.000463531	AT1G19640	JMT	JMT (JASMONIC ACID CARBOXYL METHYLTRANSFERASE); jasmonate O-methyltransferase	17.7.1.10	hormone metabolism.jasmonate.synthesis-degradation.jasmonate-O-methyltransferase
Potri.007G024700	3.91474	4.37195	5.03735	5.54291	4.71674	0.457207	0.00937613	1.12261	8.57e-06	1.62817	2.49e-07	AT5G47530	no arabi symbols	auxin-responsive protein, putative	17.2.3	hormone metabolism.auxin.induced-regulated-responsive-activated
Potri.007G030700	5.67733	6.54871	7.74623	8.69304	7.16633	0.871379	0.00761022	2.0689	2.78e-05	3.01571	2.55e-07	AT1G75080	BZR1	BZR1 (BRASSINAZOLE-RESISTANT 1); DNA binding / transcription regulator/ transcription repressor	17.3.2.2	hormone metabolism.brassinosteroid.signal transduction.BZR
Potri.007G075700	2.65454	5.51281	7.98739	8.17004	6.08119	2.85826	1.87e-07	5.33284	4.14e-10	5.5155	2.09e-10	AT5G08350	no arabi symbols	GRAM domain-containing protein / ABA-responsive protein-related	17.1.3	hormone metabolism.abscisic acid.induced-regulated-responsive-activated
Potri.007G138100	8.53578	9.51266	10.7643	10.5844	9.84928	0.976876	0.0649618	2.22851	0.000483636	2.04859	0.000800754	AT5G44210	ERF9	ERF9 (ERF DOMAIN PROTEIN 9); DNA binding / transcription factor/ transcription repressor	17.5.2	hormone metabolism.ethylene.signal transduction
Potri.007G140300	8.55654	6.60167	7.26554	6.81403	7.30945	-1.95487	1.47e-06	-1.291	1.65e-05	-1.74251	1.03e-06	AT1G05680	no arabi symbols	UDP-glucoronosyl/UDP-glucosyl transferase family protein	17.8.1	hormone metabolism.salicylic acid.synthesis-degradation
Potri.007G141700	7.87339	5.90564	5.39329	5.54374	6.17901	-1.96775	1.18e-05	-2.4801	8.18e-07	-2.32964	1.09e-06	AT1G05680	no arabi symbols	UDP-glucoronosyl/UDP-glucosyl transferase family protein	17.8.1	hormone metabolism.salicylic acid.synthesis-degradation
Potri.008G084800	4.95166	7.45946	8.60667	9.74803	7.69146	2.5078	2.43e-08	3.65501	7.65e-10	4.79636	4.55e-11	AT3G19820	DWF1	DWF1 (DWARF 1); calmodulin binding / catalytic	17.3.1.2.8	hormone metabolism.brassinosteroid.synthesis-degradation.sterols.DWF1
Potri.008G151500	2.81002	3.8881	5.6199	5.16491	4.37073	1.07808	0.000220992	2.80988	3.68e-08	2.35489	1.25e-07	AT3G22400	LOX5	LOX5; electron carrier/ iron ion binding / lipoxygenase/ metal ion binding / oxidoreductase, acting on single donors with incorporation of molecular oxygen, incorporation of two atoms of oxygen	17.7.1.2	hormone metabolism.jasmonate.synthesis-degradation.lipoxygenase
Potri.008G158400	6.63025	9.77709	11.0809	11.6623	9.78765	3.14684	5.13e-10	4.45068	1.37e-11	5.03207	4.22e-12	AT5G43830	no arabi symbols	unknown protein	17.2.3	hormone metabolism.auxin.induced-regulated-responsive-activated
Potri.008G164400	9.62329	11.0376	11.3069	11.4367	10.8511	1.41434	1.5e-06	1.68356	1.78e-07	1.81339	6.85e-08	AT3G23150	ETR2	ETR2 (ethylene response 2); ethylene binding / glycogen synthase kinase 3/ protein histidine kinase/ receptor	17.5.2	hormone metabolism.ethylene.signal transduction
Potri.008G172400	5.36747	6.68925	7.74286	8.09563	6.9738	1.32178	0.000511698	2.37538	4.16e-06	2.72815	6.64e-08	AT2G33310	IAA13	IAA13; transcription factor	17.2.3	hormone metabolism.auxin.induced-regulated-responsive-activated
Potri.009G058600	8.89551	10.427	10.9444	11.5041	10.4428	1.53148	1.64e-07	2.04892	5.71e-09	2.60862	5.08e-10	AT5G13710	SMT1	SMT1 (STEROL METHYLTRANSFERASE 1); sterol 24-C-methyltransferase	17.3.1.2.2	hormone metabolism.brassinosteroid.synthesis-degradation.sterols.SMT2
Potri.009G101900	3.70286	3.60369	5.51533	7.13656	4.98961	-0.0991679	0.858605	1.81247	0.00276017	3.4337	1.81e-05	AT4G34410	RRTF1	RRTF1 ({REDOX RESPONSIVE TRANSCRIPTION FACTOR 1); DNA binding / transcription factor	17.5.2	hormone metabolism.ethylene.signal transduction
Potri.009G126000	4.50583	8.17984	9.19086	10.1297	8.00157	3.674	2.44e-09	4.68503	1.37e-10	5.6239	2.3e-11	AT4G34760	no arabi symbols	auxin-responsive family protein	17.2.3	hormone metabolism.auxin.induced-regulated-responsive-activated
Potri.009G153600	5.05622	8.52292	7.6377	9.03463	7.56287	3.4667	2.91e-08	2.58149	1.55e-07	3.97841	2.52e-09	AT3G43600	AAO2	AAO2 (ALDEHYDE OXIDASE 2); aldehyde oxidase	17.1.1	hormone metabolism.abscisic acid.synthesis-degradation
Potri.009G167800	4.33258	6.09215	7.57149	8.11547	6.52792	1.75957	2.91e-05	3.23891	1.13e-08	3.78289	1.4e-09	AT2G17230	EXL5	EXL5 (EXORDIUM LIKE 5)	17.3.2.99	hormone metabolism.brassinosteroid.signal transduction.other
Potri.010G065200	4.82327	5.58263	7.05569	8.22013	6.42043	0.759352	0.00117563	2.23242	8.3e-06	3.39686	1.29e-07	AT2G33310	IAA13	IAA13; transcription factor	17.2.3	hormone metabolism.auxin.induced-regulated-responsive-activated
Potri.010G089500	3.37002	4.67797	6.32222	6.39583	5.19151	1.30796	1.71e-05	2.9522	7.66e-09	3.02581	4.29e-09	AT3G22400	LOX5	LOX5; electron carrier/ iron ion binding / lipoxygenase/ metal ion binding / oxidoreductase, acting on single donors with incorporation of molecular oxygen, incorporation of two atoms of oxygen	17.7.1.2	hormone metabolism.jasmonate.synthesis-degradation.lipoxygenase
Potri.010G102900	3.42017	4.83231	6.1232	6.49032	5.2165	1.41215	1.26e-06	2.70303	2.13e-09	3.07016	4.97e-10	AT2G01830	WOL	WOL (WOODEN LEG); cytokinin receptor/ osmosensor/ phosphoprotein phosphatase/ protein histidine kinase	17.4.2	hormone metabolism.cytokinin.signal transduction
Potri.010G170000	9.14027	13.1441	12.754	13.1216	12.04	4.00385	1.68e-09	3.6137	1.49e-09	3.98138	4.52e-10	AT3G19820	DWF1	DWF1 (DWARF 1); calmodulin binding / catalytic	17.3.1.2.8	hormone metabolism.brassinosteroid.synthesis-degradation.sterols.DWF1
Potri.010G183400	3.58376	3.51743	4.32202	5.81397	4.30929	-0.0663286	0.762095	0.738259	0.0024156	2.23021	2.36e-07	AT3G51740	IMK2	IMK2 (INFLORESCENCE MERISTEM RECEPTOR-LIKE KINASE 2); ATP binding / kinase/ protein kinase/ protein serine/threonine kinase	17.3.2.1	hormone metabolism.brassinosteroid.signal transduction.BRI
Potri.010G245200	4.6703	4.18035	6.55961	7.40498	5.70381	-0.48995	0.379771	1.8893	0.00291038	2.73468	0.000181887	AT5G16010	no arabi symbols	3-oxo-5-alpha-steroid 4-dehydrogenase family protein / steroid 5-alpha-reductase family protein	17.3.1.1.1	hormone metabolism.brassinosteroid.synthesis-degradation.BRs.DET2
Potri.011G020900	4.32164	8.06079	8.69236	9.41468	7.62237	3.73915	8.23e-10	4.37071	9.47e-11	5.09303	1.96e-11	AT1G05010	EFE	EFE (ETHYLENE-FORMING ENZYME); 1-aminocyclopropane-1-carboxylate oxidase	17.5.1.2	hormone metabolism.ethylene.synthesis-degradation.1-aminocyclopropane-1-carboxylate oxidase
Potri.011G042400	4.2159	5.37114	7.02337	8.19944	6.20246	1.15524	0.00157688	2.80747	7.49e-07	3.98353	2.49e-08	AT3G62980	TIR1	TIR1 (TRANSPORT INHIBITOR RESPONSE 1); auxin binding / protein binding / ubiquitin-protein ligase	17.2.2	hormone metabolism.auxin.signal transduction
Potri.011G049900	8.76976	7.15578	5.60824	4.3066	6.4601	-1.61398	6.1e-06	-3.16153	8.67e-09	-4.46316	3.28e-10	AT4G27450	no arabi symbols	unknown protein	17.2.3	hormone metabolism.auxin.induced-regulated-responsive-activated
Potri.011G055500	5.62599	8.28069	8.49138	8.63733	7.75885	2.6547	1.28e-08	2.86539	2.73e-09	3.01134	1.09e-09	AT3G47620	AtTCP14	AtTCP14 (TEOSINTE BRANCHED1, CYCLOIDEA and PCF (TCP) 14); transcription factor	17.2.3	hormone metabolism.auxin.induced-regulated-responsive-activated
Potri.011G056900	4.10224	4.8113	6.62462	6.43646	5.49365	0.709063	0.000974713	2.52238	1.46e-08	2.33422	2e-08	AT1G28360	ERF12	ERF12 (ERF DOMAIN PROTEIN 12); DNA binding / transcription factor/ transcription repressor	17.5.2	hormone metabolism.ethylene.signal transduction
Potri.011G071800	5.33247	7.1578	8.77981	9.60414	7.71855	1.82532	6.13e-09	3.44733	1.69e-11	4.27166	2.94e-12	AT1G78700	no arabi symbols	brassinosteroid signalling positive regulator-related	17.3.2.2	hormone metabolism.brassinosteroid.signal transduction.BZR
Potri.011G112400	4.12217	4.22056	5.52597	7.99396	5.46567	0.0983966	0.895991	1.40381	0.186152	3.8718	0.00247369	AT3G14440	NCED3	NCED3 (NINE-CIS-EPOXYCAROTENOID DIOXYGENASE 3); 9-cis-epoxycarotenoid dioxygenase	17.1.1.1.10	hormone metabolism.abscisic acid.synthesis-degradation.synthesis.9-cis-epoxycarotenoid dioxygenase
Potri.011G122100	13.2644	11.3627	10.2063	6.76613	10.3999	-1.9017	9.37e-06	-3.05805	7.64e-08	-6.49823	9.25e-11	AT4G27450	no arabi symbols	unknown protein	17.2.3	hormone metabolism.auxin.induced-regulated-responsive-activated
Potri.011G139800	5.69224	8.70807	9.12543	10.2532	8.44474	3.01583	3.72e-09	3.43319	5e-10	4.56098	3.85e-11	AT1G53700	WAG1	WAG1 (WAG 1); kinase/ protein serine/threonine kinase	17.2.3	hormone metabolism.auxin.induced-regulated-responsive-activated
Potri.011G150800	7.71352	9.72898	10.769	9.85794	9.51736	2.01546	1.21e-08	3.05547	1.64e-10	2.14442	1.95e-09	AT3G61460	BRH1	BRH1 (BRASSINOSTEROID-RESPONSIVE RING-H2); protein binding / zinc ion binding	17.3.3	hormone metabolism.brassinosteroid.induced-regulated-responsive-activated
Potri.012G023400	5.9193	7.30587	8.6241	8.36872	7.5545	1.38657	5.22e-06	2.7048	7.69e-09	2.44942	1.26e-08	AT2G46690	no arabi symbols	auxin-responsive family protein	17.2.3	hormone metabolism.auxin.induced-regulated-responsive-activated
Potri.012G047200	5.22085	5.99626	6.53949	7.10143	6.21451	0.775407	0.000448892	1.31864	3.5e-06	1.88057	1.15e-07	AT1G73590	PIN1	PIN1 (PIN-FORMED 1); transporter	17.2.2	hormone metabolism.auxin.signal transduction
Potri.012G048700	7.71913	7.14666	6.6326	5.56545	6.76596	-0.572472	0.00763129	-1.08653	6.1e-05	-2.15367	1.07e-07	AT2G36750	UGT73C1	UGT73C1 (UDP-GLUCOSYL TRANSFERASE 73C1); UDP-glucosyltransferase/ UDP-glycosyltransferase/ cis-zeatin O-beta-D-glucosyltransferase/ trans-zeatin O-beta-D-glucosyltransferase/ transferase, transferring glycosyl groups	17.4.1	hormone metabolism.cytokinin.synthesis-degradation
Potri.012G065000	4.55749	6.95125	6.97462	7.05145	6.3837	2.39376	3.69e-05	2.41713	0.000133179	2.49396	0.000480033	AT5G08130	BIM1	BIM1; DNA binding / protein binding / transcription factor	17.3.2.99	hormone metabolism.brassinosteroid.signal transduction.other
Potri.012G069300	9.41216	10.5491	11.1652	12.204	10.8326	1.13697	2.92e-06	1.753	2.73e-08	2.7918	3.91e-10	AT1G74520	ATHVA22A	ATHVA22A	17.1.3	hormone metabolism.abscisic acid.induced-regulated-responsive-activated
Potri.012G076700	7.19889	9.33321	10.6708	11.0243	9.5568	2.13433	1.02e-06	3.47191	6.73e-09	3.82544	2.04e-09	AT4G09600	GASA3	GASA3 (GAST1 PROTEIN HOMOLOG 3)	17.6.3	hormone metabolism.gibberelin.induced-regulated-responsive-activated
Potri.013G009800	10.5825	8.98932	8.13545	7.36123	8.76713	-1.5932	1.14e-05	-2.44707	1.4e-07	-3.22129	8.92e-09	AT3G62550	no arabi symbols	universal stress protein (USP) family protein	17.5.3	hormone metabolism.ethylene.induced-regulated-responsive-activated
Potri.013G028700	10.9536	9.90014	9.55591	8.94316	9.83822	-1.05351	0.000120593	-1.39774	9.26e-07	-2.01049	6.05e-08	AT5G27320	GID1C	GID1C (GA INSENSITIVE DWARF1C); hydrolase	17.6.2	hormone metabolism.gibberelin.signal transduction
Potri.013G102800	4.65066	7.47884	10.0712	10.2686	8.11733	2.82819	5.35e-07	5.42051	9.12e-10	5.61799	4.55e-10	AT1G76690	OPR2	OPR2	17.7.1.5	hormone metabolism.jasmonate.synthesis-degradation.12-Oxo-PDA-reductase
Potri.013G102900	4.65066	7.47884	10.0712	10.2686	8.11733	2.82819	5.35e-07	5.42051	9.12e-10	5.61799	4.55e-10	AT1G76690	OPR2	OPR2	17.7.1.5	hormone metabolism.jasmonate.synthesis-degradation.12-Oxo-PDA-reductase
Potri.013G126800	8.2621	9.64433	9.76255	10.0317	9.42516	1.38223	1.08e-06	1.50045	2.4e-07	1.76957	4.07e-08	AT1G05710	no arabi symbols	ethylene-responsive protein, putative	17.5.3	hormone metabolism.ethylene.induced-regulated-responsive-activated
Potri.013G146600	3.10587	3.11893	5.10941	5.08474	4.10474	0.0130687	0.952012	2.00355	5.6e-07	1.97887	4.69e-07	AT4G31980	no arabi symbols	unknown protein	17.5.2	hormone metabolism.ethylene.signal transduction
Potri.013G146700	3.29955	3.74816	4.68394	4.89245	4.15603	0.448608	0.295751	1.38439	3.24e-05	1.59289	3.59e-06	AT4G31980	no arabi symbols	unknown protein	17.5.2	hormone metabolism.ethylene.signal transduction
Potri.013G158200	9.22507	10.5619	9.18023	6.61528	8.89563	1.33688	9.65e-05	-0.0448373	0.835488	-2.60979	1.3e-07	AT3G10870	MES17	MES17 (METHYL ESTERASE 17); hydrolase/ hydrolase, acting on ester bonds / methyl indole-3-acetate esterase	17.2	hormone metabolism.auxin
Potri.014G020100	4.16144	5.53663	7.16905	6.76412	5.90781	1.37519	6.3e-05	3.00761	4.1e-08	2.60268	1.04e-07	AT5G59845	no arabi symbols	gibberellin-regulated family protein	17.6.3	hormone metabolism.gibberelin.induced-regulated-responsive-activated
Potri.014G041600	10.4788	10.0548	8.97358	8.82349	9.58265	-0.423956	0.0170021	-1.50518	9.34e-07	-1.65527	3.01e-07	AT1G75080	BZR1	BZR1 (BRASSINAZOLE-RESISTANT 1); DNA binding / transcription regulator/ transcription repressor	17.3.2.2	hormone metabolism.brassinosteroid.signal transduction.BZR
Potri.014G056800	3.68976	3.81906	4.1249	8.09504	4.93219	0.129299	0.241958	0.435147	0.216893	4.40528	2.99e-10	AT2G44990	CCD7	CCD7 (CAROTENOID CLEAVAGE DIOXYGENASE 7); 9-cis-epoxycarotenoid dioxygenase	17.1.1	hormone metabolism.abscisic acid.synthesis-degradation
Potri.014G066900	10.3873	9.03586	8.45287	7.70583	8.89547	-1.35145	1.76e-06	-1.93444	3.62e-08	-2.68148	1.53e-09	AT3G60690	no arabi symbols	auxin-responsive family protein	17.2.3	hormone metabolism.auxin.induced-regulated-responsive-activated
Potri.014G073700	3.41129	3.55485	5.24449	5.87177	4.5206	0.14356	0.522348	1.8332	2.14e-05	2.46048	7.85e-07	AT4G25420	GA20OX1	GA20OX1; gibberellin 20-oxidase	17.6.1.11	hormone metabolism.gibberelin.synthesis-degradation.GA20 oxidase
Potri.014G087700	9.31225	10.5868	11.1386	10.9174	10.4888	1.27452	0.000101167	1.82636	2.76e-06	1.60514	7.24e-06	AT3G61460	BRH1	BRH1 (BRASSINOSTEROID-RESPONSIVE RING-H2); protein binding / zinc ion binding	17.3.3	hormone metabolism.brassinosteroid.induced-regulated-responsive-activated
Potri.014G122000	11.708	12.7304	11.5144	8.66293	11.1539	1.0224	0.000449665	-0.193649	0.382608	-3.04509	2.1e-08	AT3G62550	no arabi symbols	universal stress protein (USP) family protein	17.5.3	hormone metabolism.ethylene.induced-regulated-responsive-activated
Potri.014G135900	8.67186	7.48109	7.41459	6.41075	7.49457	-1.19077	6.51e-05	-1.25727	2.35e-05	-2.26111	1.05e-07	AT3G63010	GID1B	GID1B (GA INSENSITIVE DWARF1B); hydrolase	17.6.2	hormone metabolism.gibberelin.signal transduction
Potri.014G159000	7.76738	9.8259	11.124	10.0293	9.68664	2.05852	2.18e-06	3.35661	1.37e-08	2.2619	4.83e-07	AT1G05010	EFE	EFE (ETHYLENE-FORMING ENZYME); 1-aminocyclopropane-1-carboxylate oxidase	17.5.1.2	hormone metabolism.ethylene.synthesis-degradation.1-aminocyclopropane-1-carboxylate oxidase
Potri.014G164700	5.51904	6.34786	7.2025	7.40385	6.61831	0.828823	0.000955719	1.68346	1.88e-06	1.88481	5.26e-07	AT5G35750	AHK2	AHK2 (ARABIDOPSIS HISTIDINE KINASE 2); cytokinin receptor/ osmosensor/ protein histidine kinase	17.4.2	hormone metabolism.cytokinin.signal transduction
Potri.015G038700	5.52767	8.49286	9.5254	9.4119	8.23946	2.96519	4.26e-08	3.99773	1.39e-09	3.88423	1.22e-09	AT1G73590	PIN1	PIN1 (PIN-FORMED 1); transporter	17.2.2	hormone metabolism.auxin.signal transduction
Potri.015G048000	3.7684	6.19705	5.77825	6.91809	5.66545	2.42865	1.49e-06	2.00984	0.000271783	3.14969	2.77e-07	AT5G08130	BIM1	BIM1; DNA binding / protein binding / transcription factor	17.3.2.99	hormone metabolism.brassinosteroid.signal transduction.other
Potri.015G071500	5.03018	10.3174	11.1105	10.6246	9.27067	5.28721	6.23e-09	6.0803	9.18e-10	5.59445	1.24e-09	AT5G14920	no arabi symbols	gibberellin-regulated family protein	17.6.3	hormone metabolism.gibberelin.induced-regulated-responsive-activated
Potri.015G099700	4.27026	5.84448	8.2095	8.16434	6.62214	1.57422	0.000170625	3.93924	3.91e-08	3.89409	3.03e-08	AT5G50720	HVA22E	ATHVA22E	17.1.3	hormone metabolism.abscisic acid.induced-regulated-responsive-activated
Potri.016G126300	3.29806	3.13916	4.00008	6.10586	4.13579	-0.158904	0.452444	0.702021	0.00325456	2.8078	2.93e-08	AT3G51740	IMK2	IMK2 (INFLORESCENCE MERISTEM RECEPTOR-LIKE KINASE 2); ATP binding / kinase/ protein kinase/ protein serine/threonine kinase	17.3.2.1	hormone metabolism.brassinosteroid.signal transduction.BRI
Potri.017G013700	7.26912	8.24873	9.18503	9.10383	8.45168	0.979603	0.00115663	1.91591	3.32e-06	1.8347	3.86e-06	AT5G44210	ERF9	ERF9 (ERF DOMAIN PROTEIN 9); DNA binding / transcription factor/ transcription repressor	17.5.2	hormone metabolism.ethylene.signal transduction
Potri.017G032500	6.26498	5.90122	6.47943	4.36602	5.75291	-0.363765	0.13866	0.214446	0.556931	-1.89896	1.54e-05	AT1G05680	no arabi symbols	UDP-glucoronosyl/UDP-glucosyl transferase family protein	17.8.1	hormone metabolism.salicylic acid.synthesis-degradation
Potri.017G032700	6.24649	5.89939	6.67854	4.43086	5.81382	-0.347093	0.246023	0.432051	0.129952	-1.81563	3.08e-05	AT1G05680	no arabi symbols	UDP-glucoronosyl/UDP-glucosyl transferase family protein	17.8.1	hormone metabolism.salicylic acid.synthesis-degradation
Potri.017G046200	3.21091	6.4172	8.47777	9.59626	6.92553	3.20629	3.04e-06	5.26686	1.01e-08	6.38535	5.05e-10	AT3G45140	LOX2	LOX2 (LIPOXYGENASE 2); lipoxygenase	17.7.1.2	hormone metabolism.jasmonate.synthesis-degradation.lipoxygenase
Potri.017G083000	4.79959	9.67991	11.1443	12.3599	9.49592	4.88032	1.52e-09	6.34473	7.45e-11	7.56028	1.58e-11	AT5G15230	GASA4	GASA4 (GAST1 PROTEIN HOMOLOG 4)	17.6.3	hormone metabolism.gibberelin.induced-regulated-responsive-activated
Potri.017G108500	11.8925	11.0891	10.1439	9.5871	10.6782	-0.803414	0.00450012	-1.74859	8.16e-06	-2.3054	5.55e-07	AT5G53820	no arabi symbols	unknown protein	17.1.3	hormone metabolism.abscisic acid.induced-regulated-responsive-activated
Potri.017G124200	3.58695	10.0179	9.70558	11.7687	8.76977	6.43093	2.57e-10	6.11863	1.29e-10	8.18175	9.81e-12	AT3G02885	GASA5	GASA5 (GAST1 PROTEIN HOMOLOG 5)	17.6.3	hormone metabolism.gibberelin.induced-regulated-responsive-activated
Potri.017G125200	6.49391	8.89272	9.60182	9.73619	8.68116	2.39882	4.58e-06	3.10792	1.55e-07	3.24228	7.1e-08	AT2G01570	RGA1	RGA1 (REPRESSOR OF GA1-3 1); protein binding / transcription factor	17.6.2	hormone metabolism.gibberelin.signal transduction
Potri.017G139000	2.64758	3.18705	5.1816	6.09328	4.27738	0.539469	0.0137096	2.53402	1.89e-08	3.4457	8.24e-10	AT1G74520	ATHVA22A	ATHVA22A	17.1.3	hormone metabolism.abscisic acid.induced-regulated-responsive-activated
Potri.018G021900	4.02307	7.91077	9.05409	9.16871	7.53916	3.8877	4.61e-10	5.03102	2.28e-11	5.14564	1.33e-11	AT5G25190	no arabi symbols	ethylene-responsive element-binding protein, putative	17.5.2	hormone metabolism.ethylene.signal transduction
Potri.018G029800	4.63218	5.33863	6.24695	6.53594	5.68843	0.706444	0.000361324	1.61477	2.04e-07	1.90376	3.43e-08	AT4G31980	no arabi symbols	unknown protein	17.5.2	hormone metabolism.ethylene.signal transduction
Potri.018G063400	4.69332	5.42036	7.11457	7.83278	6.26526	0.727031	0.00126326	2.42125	1.11e-08	3.13946	8.77e-10	AT5G20810	no arabi symbols	auxin-responsive protein, putative / small auxin up RNA (SAUR_B)	17.2.3	hormone metabolism.auxin.induced-regulated-responsive-activated
Potri.018G065600	3.89624	6.37254	8.51104	9.30481	7.02116	2.4763	1.06e-05	4.6148	7.64e-09	5.40858	8.76e-10	AT2G06050	OPR3	OPR3 (OPDA-REDUCTASE 3); 12-oxophytodienoate reductase	17.7.1.5	hormone metabolism.jasmonate.synthesis-degradation.12-Oxo-PDA-reductase
Potri.018G075200	5.18462	6.53128	8.6106	7.44816	6.94366	1.34665	0.00695078	3.42598	3.97e-06	2.26353	0.000111268	AT3G24500	MBF1C	MBF1C (MULTIPROTEIN BRIDGING FACTOR 1C); DNA binding / transcription coactivator/ transcription factor	17.5.3	hormone metabolism.ethylene.induced-regulated-responsive-activated
Potri.019G061700	6.99781	9.04618	9.97177	9.90612	8.98047	2.04837	1.28e-08	2.97395	2.43e-10	2.90831	1.91e-10	AT3G10870	MES17	MES17 (METHYL ESTERASE 17); hydrolase/ hydrolase, acting on ester bonds / methyl indole-3-acetate esterase	17.2	hormone metabolism.auxin
Potri.019G083900	2.83055	4.36233	6.96639	6.53098	5.17256	1.53177	0.000434558	4.13584	5.99e-08	3.70043	1.15e-07	AT1G22690	no arabi symbols	gibberellin-responsive protein, putative	17.6.3	hormone metabolism.gibberelin.induced-regulated-responsive-activated
Potri.019G112000	9.74461	11.0361	11.4299	11.8062	11.0042	1.29151	1.54e-05	1.68532	8.01e-07	2.06159	9.97e-08	AT1G05710	no arabi symbols	ethylene-responsive protein, putative	17.5.3	hormone metabolism.ethylene.induced-regulated-responsive-activated
Potri.T028900	9.06533	9.63906	9.25847	7.42239	8.84631	0.573731	0.00416837	0.193147	0.226157	-1.64294	5.05e-07	AT1G58440	XF1	XF1; squalene monooxygenase	17.3.1.2.99	hormone metabolism.brassinosteroid.synthesis-degradation.sterols.other
Potri.T050600	7.79667	5.65124	4.3968	5.02568	5.7176	-2.14543	9.65e-08	-3.39987	8.29e-10	-2.77099	3.1e-09	AT3G23240	ERF1	ERF1 (ETHYLENE RESPONSE FACTOR 1); DNA binding / transcription activator/ transcription factor	17.5.2	hormone metabolism.ethylene.signal transduction
Potri.T086800	2.97625	6.56164	7.24416	9.22613	6.50204	3.58539	3.63e-08	4.26792	3.32e-09	6.24988	9.93e-11	AT4G31980	no arabi symbols	unknown protein	17.5.2	hormone metabolism.ethylene.signal transduction
Potri.T087000	2.99501	5.78619	6.5456	8.6808	6.0019	2.79118	5.51e-05	3.55059	1.67e-06	5.68579	6.75e-09	AT4G31980	no arabi symbols	unknown protein	17.5.2	hormone metabolism.ethylene.signal transduction
Potri.T131700	12.7668	11.8423	9.6216	9.01435	10.8113	-0.924519	3.3e-05	-3.14521	4.9e-10	-3.75246	8.01e-11	AT1G60710	ATB2	ATB2; oxidoreductase	17.2.3	hormone metabolism.auxin.induced-regulated-responsive-activated
Potri.T155100	12.7531	9.96296	9.12612	4.01597	8.96454	-2.79017	1.47e-06	-3.62701	7.09e-08	-8.73716	3.14e-11	AT1G75750	GASA1	GASA1 (GAST1 PROTEIN HOMOLOG 1)	17.6.3	hormone metabolism.gibberelin.induced-regulated-responsive-activated
